# Supplementary material for: Extending density functional theory with near chemical accuracy beyond pure water
Source: Nat Commun. 2023 Feb 13;14:799. doi: 10.1038/s41467-023-36094-y (PMC9925738; doi:10.1038/s41467-023-36094-y)
Supplement: Supplementary file 5 — Supplementary Data [file 41467_2023_36094_MOESM5_ESM.zip]

Archive with 189 entries (184 files):
- supp_data/Data1/
- supp_data/Data1/gmtkn55.xlsx
- supp_data/Data2/
- supp_data/Data2/water_aspirin/
- supp_data/Data2/water_aspirin/cplx_1.xyz
- supp_data/Data2/water_aspirin/cplx_10.xyz
- supp_data/Data2/water_aspirin/cplx_11.xyz
- supp_data/Data2/water_aspirin/cplx_12.xyz
- supp_data/Data2/water_aspirin/cplx_13.xyz
- supp_data/Data2/water_aspirin/cplx_14.xyz
- supp_data/Data2/water_aspirin/cplx_15.xyz
- supp_data/Data2/water_aspirin/cplx_16.xyz
- supp_data/Data2/water_aspirin/cplx_17.xyz
- supp_data/Data2/water_aspirin/cplx_18.xyz
- supp_data/Data2/water_aspirin/cplx_19.xyz
- supp_data/Data2/water_aspirin/cplx_2.xyz
- supp_data/Data2/water_aspirin/cplx_20.xyz
- supp_data/Data2/water_aspirin/cplx_21.xyz
- supp_data/Data2/water_aspirin/cplx_22.xyz
- supp_data/Data2/water_aspirin/cplx_23.xyz
- supp_data/Data2/water_aspirin/cplx_24.xyz
- supp_data/Data2/water_aspirin/cplx_25.xyz
- supp_data/Data2/water_aspirin/cplx_26.xyz
- supp_data/Data2/water_aspirin/cplx_27.xyz
- supp_data/Data2/water_aspirin/cplx_28.xyz
- supp_data/Data2/water_aspirin/cplx_29.xyz
- supp_data/Data2/water_aspirin/cplx_3.xyz
- supp_data/Data2/water_aspirin/cplx_30.xyz
- supp_data/Data2/water_aspirin/cplx_31.xyz
- supp_data/Data2/water_aspirin/cplx_32.xyz
- supp_data/Data2/water_aspirin/cplx_33.xyz
- supp_data/Data2/water_aspirin/cplx_34.xyz
- supp_data/Data2/water_aspirin/cplx_35.xyz
- supp_data/Data2/water_aspirin/cplx_36.xyz
- supp_data/Data2/water_aspirin/cplx_37.xyz
- supp_data/Data2/water_aspirin/cplx_38.xyz
- supp_data/Data2/water_aspirin/cplx_39.xyz
- supp_data/Data2/water_aspirin/cplx_4.xyz
- supp_data/Data2/water_aspirin/cplx_40.xyz
- supp_data/Data2/water_aspirin/cplx_41.xyz
- supp_data/Data2/water_aspirin/cplx_42.xyz
- supp_data/Data2/water_aspirin/cplx_43.xyz
- supp_data/Data2/water_aspirin/cplx_44.xyz
- supp_data/Data2/water_aspirin/cplx_45.xyz
- supp_data/Data2/water_aspirin/cplx_46.xyz
- supp_data/Data2/water_aspirin/cplx_47.xyz
- supp_data/Data2/water_aspirin/cplx_48.xyz
- supp_data/Data2/water_aspirin/cplx_49.xyz
- supp_data/Data2/water_aspirin/cplx_5.xyz
- supp_data/Data2/water_aspirin/cplx_50.xyz
- supp_data/Data2/water_aspirin/cplx_51.xyz
- supp_data/Data2/water_aspirin/cplx_52.xyz
- supp_data/Data2/water_aspirin/cplx_6.xyz
- supp_data/Data2/water_aspirin/cplx_7.xyz
- supp_data/Data2/water_aspirin/cplx_8.xyz
- supp_data/Data2/water_aspirin/cplx_9.xyz
- supp_data/Data2/water_aspirin/ref
- supp_data/Data2/water_cytosine/
- supp_data/Data2/water_cytosine/cplx_1.xyz
- supp_data/Data2/water_cytosine/cplx_10.xyz
- supp_data/Data2/water_cytosine/cplx_11.xyz
- supp_data/Data2/water_cytosine/cplx_12.xyz
- supp_data/Data2/water_cytosine/cplx_13.xyz
- supp_data/Data2/water_cytosine/cplx_14.xyz
- supp_data/Data2/water_cytosine/cplx_15.xyz
- supp_data/Data2/water_cytosine/cplx_16.xyz
- supp_data/Data2/water_cytosine/cplx_17.xyz
- supp_data/Data2/water_cytosine/cplx_18.xyz
- supp_data/Data2/water_cytosine/cplx_2.xyz
- supp_data/Data2/water_cytosine/cplx_3.xyz
- supp_data/Data2/water_cytosine/cplx_4.xyz
- supp_data/Data2/water_cytosine/cplx_5.xyz
- supp_data/Data2/water_cytosine/cplx_6.xyz
- supp_data/Data2/water_cytosine/cplx_7.xyz
- supp_data/Data2/water_cytosine/cplx_8.xyz
- supp_data/Data2/water_cytosine/cplx_9.xyz
- supp_data/Data2/water_cytosine/ref
- supp_data/Data2/water_water/
- supp_data/Data2/water_water/dimer_1.xyz
- supp_data/Data2/water_water/dimer_10.xyz
- supp_data/Data2/water_water/dimer_100.xyz
- supp_data/Data2/water_water/dimer_101.xyz
- supp_data/Data2/water_water/dimer_102.xyz
- supp_data/Data2/water_water/dimer_103.xyz
- supp_data/Data2/water_water/dimer_104.xyz
- supp_data/Data2/water_water/dimer_105.xyz
- supp_data/Data2/water_water/dimer_106.xyz
- supp_data/Data2/water_water/dimer_107.xyz
- supp_data/Data2/water_water/dimer_108.xyz
- supp_data/Data2/water_water/dimer_109.xyz
- supp_data/Data2/water_water/dimer_11.xyz
- supp_data/Data2/water_water/dimer_110.xyz
- supp_data/Data2/water_water/dimer_12.xyz
- supp_data/Data2/water_water/dimer_13.xyz
- supp_data/Data2/water_water/dimer_14.xyz
- supp_data/Data2/water_water/dimer_15.xyz
- supp_data/Data2/water_water/dimer_16.xyz
- supp_data/Data2/water_water/dimer_17.xyz
- supp_data/Data2/water_water/dimer_18.xyz
- supp_data/Data2/water_water/dimer_19.xyz
- supp_data/Data2/water_water/dimer_2.xyz
- supp_data/Data2/water_water/dimer_20.xyz
- supp_data/Data2/water_water/dimer_21.xyz
- supp_data/Data2/water_water/dimer_22.xyz
- supp_data/Data2/water_water/dimer_23.xyz
- supp_data/Data2/water_water/dimer_24.xyz
- supp_data/Data2/water_water/dimer_25.xyz
- supp_data/Data2/water_water/dimer_26.xyz
- supp_data/Data2/water_water/dimer_27.xyz
- supp_data/Data2/water_water/dimer_28.xyz
- supp_data/Data2/water_water/dimer_29.xyz
- supp_data/Data2/water_water/dimer_3.xyz
- supp_data/Data2/water_water/dimer_30.xyz
- supp_data/Data2/water_water/dimer_31.xyz
- supp_data/Data2/water_water/dimer_32.xyz
- supp_data/Data2/water_water/dimer_33.xyz
- supp_data/Data2/water_water/dimer_34.xyz
- supp_data/Data2/water_water/dimer_35.xyz
- supp_data/Data2/water_water/dimer_36.xyz
- supp_data/Data2/water_water/dimer_37.xyz
- supp_data/Data2/water_water/dimer_38.xyz
- supp_data/Data2/water_water/dimer_39.xyz
- supp_data/Data2/water_water/dimer_4.xyz
- supp_data/Data2/water_water/dimer_40.xyz
- supp_data/Data2/water_water/dimer_41.xyz
- supp_data/Data2/water_water/dimer_42.xyz
- supp_data/Data2/water_water/dimer_43.xyz
- supp_data/Data2/water_water/dimer_44.xyz
- supp_data/Data2/water_water/dimer_45.xyz
- supp_data/Data2/water_water/dimer_46.xyz
- supp_data/Data2/water_water/dimer_47.xyz
- supp_data/Data2/water_water/dimer_48.xyz
- supp_data/Data2/water_water/dimer_49.xyz
- supp_data/Data2/water_water/dimer_5.xyz
- supp_data/Data2/water_water/dimer_50.xyz
- supp_data/Data2/water_water/dimer_51.xyz
- supp_data/Data2/water_water/dimer_52.xyz
- supp_data/Data2/water_water/dimer_53.xyz
- supp_data/Data2/water_water/dimer_54.xyz
- supp_data/Data2/water_water/dimer_55.xyz
- supp_data/Data2/water_water/dimer_56.xyz
- supp_data/Data2/water_water/dimer_57.xyz
- supp_data/Data2/water_water/dimer_58.xyz
- supp_data/Data2/water_water/dimer_59.xyz
- supp_data/Data2/water_water/dimer_6.xyz
- supp_data/Data2/water_water/dimer_60.xyz
- supp_data/Data2/water_water/dimer_61.xyz
- supp_data/Data2/water_water/dimer_62.xyz
- supp_data/Data2/water_water/dimer_63.xyz
- supp_data/Data2/water_water/dimer_64.xyz
- supp_data/Data2/water_water/dimer_65.xyz
- supp_data/Data2/water_water/dimer_66.xyz
- supp_data/Data2/water_water/dimer_67.xyz
- supp_data/Data2/water_water/dimer_68.xyz
- supp_data/Data2/water_water/dimer_69.xyz
- supp_data/Data2/water_water/dimer_7.xyz
- supp_data/Data2/water_water/dimer_70.xyz
- supp_data/Data2/water_water/dimer_71.xyz
- supp_data/Data2/water_water/dimer_72.xyz
- supp_data/Data2/water_water/dimer_73.xyz
- supp_data/Data2/water_water/dimer_74.xyz
- supp_data/Data2/water_water/dimer_75.xyz
- supp_data/Data2/water_water/dimer_76.xyz
- supp_data/Data2/water_water/dimer_77.xyz
- supp_data/Data2/water_water/dimer_78.xyz
- supp_data/Data2/water_water/dimer_79.xyz
- supp_data/Data2/water_water/dimer_8.xyz
- supp_data/Data2/water_water/dimer_80.xyz
- supp_data/Data2/water_water/dimer_81.xyz
- supp_data/Data2/water_water/dimer_82.xyz
- supp_data/Data2/water_water/dimer_83.xyz
- supp_data/Data2/water_water/dimer_84.xyz
- supp_data/Data2/water_water/dimer_85.xyz
- supp_data/Data2/water_water/dimer_86.xyz
- supp_data/Data2/water_water/dimer_87.xyz
- supp_data/Data2/water_water/dimer_88.xyz
- supp_data/Data2/water_water/dimer_89.xyz
- supp_data/Data2/water_water/dimer_9.xyz
- supp_data/Data2/water_water/dimer_90.xyz
- supp_data/Data2/water_water/dimer_91.xyz
- supp_data/Data2/water_water/dimer_92.xyz
- supp_data/Data2/water_water/dimer_93.xyz
- supp_data/Data2/water_water/dimer_94.xyz
- supp_data/Data2/water_water/dimer_95.xyz
- supp_data/Data2/water_water/dimer_96.xyz
- supp_data/Data2/water_water/dimer_97.xyz
- supp_data/Data2/water_water/dimer_98.xyz
- supp_data/Data2/water_water/dimer_99.xyz
- supp_data/Data2/water_water/ref
