# Supplementary material for: Extending density functional theory with near chemical accuracy beyond pure water
Source: Nat Commun. 2023 Feb 13;14:799. doi: 10.1038/s41467-023-36094-y (PMC9925738; doi:10.1038/s41467-023-36094-y)
Supplement: Supplementary file 5 — Supplementary Data [file 41467_2023_36094_MOESM5_ESM.zip › supp_data/Data1/gmtkn55.xlsx]

## Sheet: Sheet1
unit: kcal/mol
basis : def2qzvppd
DBname	idx	hf-r2scan	hf-r2scan-dc4	ref	S value
DIPCS10	1	522.477	523.177	529.2	0.35
DIPCS10	2	661.965	662.54	667.1	1.8372
DIPCS10	3	652.872	653.304	655.8	3.5239
DIPCS10	4	628.236	628.44	626.9	0.1586
DIPCS10	5	779.244	779.377	776.5	0.0526
DIPCS10	6	747.556	747.774	747.6	2.3572
DIPCS10	7	738.449	738.601	733	0.3549
DIPCS10	8	649.807	650.14	649.6	0.9046
DIPCS10	9	515.495	515.495	522.1	0.033
DIPCS10	10	621.771	621.771	634.8	0.2263
PA26	1	169.396	169.225	167.2	0.1289
PA26	2	195.998	195.739	192.9	2.2086
PA26	3	213.518	213.211	209.2	2.5859
PA26	4	224.732	224.398	219.2	2.8902
PA26	5	212.704	212.691	211.9	0.1749
PA26	6	172.865	172.867	171.4	0.1606
PA26	7	159.876	159.833	157.4	0.3466
PA26	8	156.59	156.47	156.9	0.1633
PA26	9	192.752	192.669	192.8	0.1957
PA26	10	174.358	174.378	174.3	1.1259
PA26	11	138.354	138.379	137.8	0.9187
PA26	12	106.261	106.248	106.2	0.212
PA26	13	122.236	122.164	120.8	3.3357
PA26	14	192.817	192.654	191.9	0
PA26	15	192.661	192.553	190.9	0.6521
PA26	16	219.119	219.039	218.2	0.1456
PA26	17	198.462	198.136	200.4	5.1323
PA26	18	212.552	212.124	210.2	1.5194
PA26	19	188.875	188.877	188.3	1.5687
PA26	20	181.088	180.718	181.9	0.151
PA26	21	222.218	222.088	221.3	0.4507
PA26	22	215.094	214.883	219.6	5.8634
PA26	23	187.775	187.612	192.9	6.9837
PA26	24	213.067	212.884	210.7	0.0179
PA26	25	237.829	237.669	236	1.0124
PA26	26	236.802	236.633	235.1	0.3784
AL2X6	1	39.1382	39.8737	38.5	1.3559
AL2X6	2	51.4549	52.3952	51.6	0.1431
AL2X6	3	29.8583	32.0905	32.5	0.6267
AL2X6	4	37.5908	39.201	38.4	1.1998
AL2X6	5	30.2872	32.739	31.2	0.8247
AL2X6	6	22.1313	25.5582	23.1	0.5348
NBPRC	1	-32.753	-33.4595	-32.1	1.1638
NBPRC	2	0.8893	1.2845	-0.2	0.0785
NBPRC	3	39.3538	39.583	37.6	0.0734
NBPRC	4	-18.824	-20.4458	-19.5	0.1601
NBPRC	5	-47.2333	-49.119	-48.9	1.155
NBPRC	6	-43.5741	-47.6426	-46.1	0.0454
NBPRC	7	-27.4758	-28.3949	-25.2	2.3081
NBPRC	8	40.2122	39.7067	40.4	1.0635
NBPRC	9	-15.0284	-16.658	-15.2	2.1157
NBPRC	10	19.92	19.6066	18.5	0.1382
NBPRC	11	-28.7253	-31.8644	-31.2	0.5628
NBPRC	12	17.5661	17.8837	17.6	0.2781
ALK8	1	89.5829	89.7822	86.47	3.9254
ALK8	2	57.6767	57.7801	53.15	2.1087
ALK8	3	130.76	132.992	131.13	0.2597
ALK8	4	34.1246	34.6318	34.51	0.1715
ALK8	5	47.0033	47.4796	47.42	0.2182
ALK8	6	67.3556	67.5744	66.28	1.1758
ALK8	7	54.0967	55.2388	56.55	0.142
ALK8	8	23.7661	23.7043	25.3	0.2424
G2RC	1	-4.3786	-3.3365	-2.23	6.4189
G2RC	2	-1.5714	-1.8377	-2.26	0.5225
G2RC	3	2.0217	2.6558	-2.18	1.5339
G2RC	4	-3.5129	-3.0309	-4.1	0.7209
G2RC	5	-12.7988	-13.0019	-7.1	3.9791
G2RC	6	-10.1404	-9.989	-10.7	0.2998
G2RC	7	-23.717	-24.6246	-19.47	3.0442
G2RC	8	-30.255	-30.7049	-26.97	3.1438
G2RC	9	-24.0857	-23.9774	-27.3	2.1977
G2RC	10	-30.7731	-30.4873	-27.15	2.5412
G2RC	11	-15.6175	-15.7051	-24.89	0.9039
G2RC	12	-31.6088	-31.8633	-29.46	1.3008
G2RC	13	-35.2354	-36.5335	-32.71	1.1377
G2RC	14	-42.7489	-43.0789	-36.32	2.5685
G2RC	15	-46.9666	-47.0878	-39.43	1.3884
G2RC	16	-49.917	-50.1816	-48.52	2.6223
G2RC	17	-51.5316	-51.8697	-49.2	0.6994
G2RC	18	-66.8001	-66.4462	-61.67	9.3239
G2RC	19	-72.2332	-72.45	-65.15	1.7256
G2RC	20	-67.209	-67.0688	-68.9	5.6233
G2RC	21	-74.2472	-74.0242	-81.21	6.8793
G2RC	22	-117.739	-118.539	-109.11	0.0299
G2RC	23	-134.112	-134.054	-135.4	3.5644
G2RC	24	-167.398	-170.5	-154.04	1.0677
G2RC	25	-214.192	-214.225	-216.11	1.9938
FH51	1	-149.582	-149.365	-150.81	0.9459
FH51	2	-144.972	-144.893	-144.38	1.2906
FH51	3	-89.3889	-89.6867	-89.35	0.4303
FH51	4	-82.0827	-82.7736	-82.55	0.9851
FH51	5	-76.5986	-78.3251	-78.51	0.5663
FH51	6	-61.2159	-63.2131	-66.96	0.3592
FH51	7	-62.6774	-62.1001	-63.89	0.7539
FH51	8	-57.6272	-58.0416	-58.53	3.6531
FH51	9	-57.0666	-57.4508	-56.64	0.6015
FH51	10	-51.1621	-51.8733	-52.85	3.1981
FH51	11	-54.8431	-54.3593	-52.6	0.8437
FH51	12	-48.0673	-48.6863	-46.72	0.5119
FH51	13	-45.4537	-46.2105	-44.82	0.3612
FH51	14	-44.0559	-44.9389	-43.67	0.4734
FH51	15	-44.4024	-46.1771	-42.89	1.9638
FH51	16	-38.5025	-38.9488	-37.08	0.7893
FH51	17	-35.7108	-36.7104	-34.93	3.0085
FH51	18	-31.5515	-32.7466	-32.47	1.2628
FH51	19	-31.8241	-32.7464	-32.1	0.8981
FH51	20	-31.7836	-32.4741	-31.22	0.7422
FH51	21	-29.6184	-31.3386	-29.98	1.9092
FH51	22	-26.2119	-27.6816	-25.84	0.2081
FH51	23	-24.506	-24.9247	-23.47	1.992
FH51	24	-20.2061	-21.493	-22.45	0.032
FH51	25	-20.8623	-21.161	-20.27	0.4877
FH51	26	-18.8321	-20.398	-19.72	0.4229
FH51	27	-23.5469	-24.6507	-19.34	3.1392
FH51	28	-19.7136	-20.4146	-19.45	1.5238
FH51	29	-22.4019	-23.9251	-17.39	3.5142
FH51	30	-15.9907	-15.8009	-16.98	0.5078
FH51	31	-15.5792	-16.5556	-16.14	0.6183
FH51	32	-7.1103	-7.0508	-14.3	4.3276
FH51	33	-11.829	-11.8549	-13.14	0.4516
FH51	34	-12.1285	-12.9388	-11.68	0.5071
FH51	35	-12.1493	-12.5646	-10.7	2.2575
FH51	36	-4.2709	-4.6708	-9.39	2.2975
FH51	37	-13.4084	-14.2762	-8.53	4.0173
FH51	38	-7.7665	-6.4861	-6.63	2.1012
FH51	39	-9.041	-5.9395	-6.65	0.3511
FH51	40	-5.8747	-6.6059	-6.45	0.6121
FH51	41	-4.1782	-4.667	-5.11	0.231
FH51	42	-9.1701	-9.2111	-3.25	3.7894
FH51	43	-1.295	-2.351	-2.64	0.1774
FH51	44	-3.724	-3.6959	-2.48	0.2795
FH51	45	-2.7531	-2.6754	-2.11	0.1674
FH51	46	4.179	3.6546	-1.47	2.19
FH51	47	-1.3978	-1.2716	-1.15	0.1122
FH51	48	-0.4736	-0.7761	-0.86	0.0268
FH51	49	-1.2327	-1.5067	-0.43	0.6719
FH51	50	3.6559	0.7393	-0.41	0.586
FH51	51	-0.9337	-1.2232	-0.18	0.6877
TAUT15	1	6.9925	6.9184	4.3	0.9601
TAUT15	2	9.52	9.6879	6.56	2.4299
TAUT15	3	-6.6786	-6.6208	-5.44	0.2093
TAUT15	4	8.2522	8.201	5.25	1.0146
TAUT15	5	12.4334	12.4336	13.03	1.6507
TAUT15	6	1.9826	1.9905	0.93	2.7819
TAUT15	7	1.0349	1.0377	0.74	1.9671
TAUT15	8	3.1178	3.1014	1.45	2.0135
TAUT15	9	0.0142	0.0324	-0.17	1.0153
TAUT15	10	-0.62	-0.6186	-0.87	1.1555
TAUT15	11	2.9102	2.9065	2.85	0.111
TAUT15	12	3.6775	3.6849	2.15	1.0667
TAUT15	13	0.4749	0.4617	0.55	0.0679
TAUT15	14	0.6593	0.686	0.95	1.2091
TAUT15	15	-1.1364	-1.1222	-0.45	1.4865
DARC	1	-45.535	-47.8607	-45.4	1.03
DARC	2	-62.6039	-64.6586	-60.8	0.4249
DARC	3	-27.589	-30.2118	-29.9	0.8464
DARC	4	-32.1043	-34.449	-33.6	0.3617
DARC	5	-35.8799	-38.8839	-37.6	0.918
DARC	6	-48.959	-51.703	-49	0.4315
DARC	7	-7.1611	-10.7471	-14	0.0486
DARC	8	-9.133	-12.4576	-15.9	0.0907
DARC	9	-10.1026	-13.8144	-16.8	0.1424
DARC	10	-12.285	-15.7244	-18.9	0.0452
DARC	11	-26.8666	-30.7644	-31.7	1.1461
DARC	12	-27.3781	-31.0558	-32.2	0.9714
DARC	13	-29.4809	-33.5237	-34.2	1.1642
DARC	14	-29.8664	-33.6764	-34.6	0.9632
BSR36	1	7.2431	9.5362	9.54	0.6893
BSR36	2	7.8177	9.573	9.5	0.5596
BSR36	3	8.7024	11.1161	11.09	0.6327
BSR36	4	6.9452	8.8615	8.85	0.6274
BSR36	5	7.4629	8.7901	8.64	0.4609
BSR36	6	9.3076	11.0072	10.81	0.5813
BSR36	7	10.1372	12.8051	12.74	0.7955
BSR36	8	9.6555	11.8007	11.7	0.6775
BSR36	9	10.3722	13.2167	13.2	0.7666
BSR36	10	8.0929	10.9728	11.07	0.883
BSR36	11	8.9051	12.3377	12.49	0.9202
BSR36	12	9.0203	12.2883	12.35	0.8908
BSR36	13	8.6748	10.9934	10.99	0.7533
BSR36	14	7.1641	9.6566	9.83	0.8622
BSR36	15	9.2642	14.0359	14.27	1.1317
BSR36	16	1.4479	2.0969	2.24	0.3404
BSR36	17	9.3205	10.7945	10.56	0.6323
BSR36	18	4.8769	6.1357	6.11	0.5186
BSR36	19	12.7881	14.9396	14.67	0.8162
BSR36	20	7.828	10.2379	10.21	0.7166
BSR36	21	8.0489	9.9505	9.78	0.7138
BSR36	22	6.4375	8.7461	8.72	0.7525
BSR36	23	8.1719	10.2202	10.1	0.7465
BSR36	24	7.7044	9.6226	9.47	0.7201
BSR36	25	14.313	18.5281	18.55	1.3974
BSR36	26	4.1272	8.9251	8.93	1.7571
BSR36	27	10.8599	14.6683	14.56	1.4412
BSR36	28	22.0048	25.9164	25.52	1.4455
BSR36	29	18.7199	23.0184	22.86	1.544
BSR36	30	22.1669	27.4519	27.25	1.8835
BSR36	31	20.9626	25.2941	24.96	1.4846
BSR36	32	22.9184	27.2299	26.82	1.516
BSR36	33	32.2746	38.6696	38.34	1.9322
BSR36	34	23.9015	30.7047	31.09	2.1094
BSR36	35	42.0975	50.6517	49.82	2.4887
BSR36	36	38.1059	45.5145	45.46	2.4405
CDIE20	1	-0.8772	-0.9411	-3.3	0.0221
CDIE20	2	5.3663	5.3591	4.4	0.6357
CDIE20	3	-5.1493	-5.2875	-5.9	0.1006
CDIE20	4	-2.5029	-2.7337	-4.8	0.0388
CDIE20	5	-0.0258	-0.1303	-2.5	0.0191
CDIE20	6	4.9583	4.9206	4	0.6295
CDIE20	7	5.4641	5.2896	4.5	0.5951
CDIE20	8	2.0817	2.2115	1.7	0.4236
CDIE20	9	3.2691	3.3459	2.9	0.339
CDIE20	10	5.2347	5.0917	3.7	0.6883
CDIE20	11	2.0401	1.9981	1.2	0.4688
CDIE20	12	5.1573	4.9731	3.7	0.5604
CDIE20	13	5.4843	5.3249	3.8	0.7008
CDIE20	14	6.0008	5.7364	4.4	0.634
CDIE20	15	5.0113	5.0008	4.2	0.5873
CDIE20	16	1.6946	1.7904	1.6	0.4201
CDIE20	17	5.0521	5.0363	4.2	0.6166
CDIE20	18	7.2334	7.2488	5.9	0.5934
CDIE20	19	6.9875	6.9219	5.8	0.0433
CDIE20	20	9.728	9.6124	8.6	0.7754
ISO34	1	-1.0469	-1.0957	1.49	1.4837
ISO34	2	20.7839	20.6852	23.36	0.2495
ISO34	3	4.5114	4.5299	7.27	1.1822
ISO34	4	1.2658	1.1587	1.06	0.0994
ISO34	5	1.0214	1.2454	1.23	0.046
ISO34	6	3.131	3.0471	2.49	0.2065
ISO34	7	11.7443	11.5885	11.15	0.7669
ISO34	8	19.9539	20.388	22.59	0.3074
ISO34	9	8.2599	8.1607	6.54	0.7307
ISO34	10	2.9861	3.7189	3.8	0.0631
ISO34	11	-1.9909	0.6199	1.58	0.4961
ISO34	12	55.1162	54.6062	45.65	1.556
ISO34	13	44.1362	43.8743	36.85	2.9986
ISO34	14	25.1385	25.0647	24.58	0.2264
ISO34	15	8.4479	8.4242	8.25	0.3691
ISO34	16	7.0987	7.1142	10.02	1.3574
ISO34	17	28.1949	28.3348	28.51	0.9056
ISO34	18	11.3009	11.4985	11.68	0.2016
ISO34	19	3.2555	3.2633	4.58	0.9546
ISO34	20	18.4756	18.499	18.12	0.4793
ISO34	21	1.2194	1.2086	1.16	0.0062
ISO34	22	5.4646	5.5463	4.65	0.5159
ISO34	23	5.7012	5.6913	5.54	0.5455
ISO34	24	12.61	12.6129	12.26	0.8053
ISO34	25	24.5671	24.5725	26.14	0.6604
ISO34	26	18.6286	18.6367	17.14	1.0978
ISO34	27	65.3332	65.5464	66.06	3.2091
ISO34	28	32.2291	32.1502	31.26	0.8278
ISO34	29	13.0542	13.2929	13.05	1.4324
ISO34	30	11.1127	10.9784	9.98	0.8873
ISO34	31	15.4563	15.898	15.23	0.7784
ISO34	32	6.669	7.047	6.64	0.713
ISO34	33	10.4456	9.6726	8.7	1.2925
ISO34	34	8.0995	8.229	6.77	0.7518
PArel	1	1.9684	1.9628	1.61	0.5366
PArel	2	8.6384	8.6326	8.5	0.4823
PArel	3	3.0042	3.0167	2.94	0.0908
PArel	4	7.6929	7.744	6.22	0.4741
PArel	5	8.7763	8.8262	7.19	0.5173
PArel	6	2.6343	2.6949	2.38	0.6367
PArel	7	0.7389	1.0743	1.19	0.8929
PArel	8	0.9036	0.8961	0.79	0.2154
PArel	9	7.0288	6.9128	7.05	0.0804
PArel	10	3.3127	3.276	2.98	0.4228
PArel	11	3.9068	3.9338	3.41	0.6234
PArel	12	3.726	3.7133	3.21	0.3464
PArel	13	3.4364	3.423	0.6	4.2036
PArel	14	12.8714	12.9652	7.21	1.4274
PArel	15	1.8648	1.7951	2.36	0.1289
PArel	16	16.3486	16.543	17.88	1.7863
PArel	17	12.5386	12.6887	11.2	0.524
PArel	18	-1.1156	-1.1533	1.27	0.6816
PArel	19	2.8006	2.7352	2.47	1.018
PArel	20	-0.2577	-0.4149	2.15	0.5408
BHPERI	1	33.9374	33.795	35.3	0.4116
BHPERI	2	25.3238	24.5414	30.8	1.8643
BHPERI	3	23.6443	23.4823	28.1	1.9934
BHPERI	4	31.8341	31.2808	39.7	1.3482
BHPERI	5	21.8684	21.9623	28.3	1.6837
BHPERI	6	27.4641	26.3663	35.8	1.3093
BHPERI	7	16.202	13.6377	22.3	0.2608
BHPERI	8	13.0623	10.1983	18	0.5837
BHPERI	9	10.1691	6.1851	14.5	0.6787
BHPERI	10	21.8885	22.0543	26.4	0.1297
BHPERI	11	24.7714	23.4859	27.6	2.3915
BHPERI	12	16.7064	15.2257	20	0.8586
BHPERI	13	10.4199	8.8139	13.8	1.2821
BHPERI	14	9.9701	8.5598	11.8	1.6414
BHPERI	15	4.1273	2.5625	6.5	0.4005
BHPERI	16	2.4817	0.8074	4.7	1.152
BHPERI	17	9.5602	7.8193	13.1	0.2458
BHPERI	18	1.9779	0.0617	5.9	1.065
BHPERI	19	-1.586	-3.4973	0.5	0.2827
BHPERI	20	12.7965	9.9059	18.1	0.7228
BHPERI	21	10.6439	7.5585	16.6	0.6868
BHPERI	22	18.4418	15.8517	22.9	0.7312
BHPERI	23	25.6215	22.8243	27.8	0.4022
BHPERI	24	17.609	14.5232	21.3	0.9908
BHPERI	25	17.0412	13.9647	21.6	1.2442
BHPERI	26	28.9559	25.9651	31.3	0.4213
BHDIV10	1	23.6929	23.5441	25.65	5.7695
BHDIV10	2	62.4479	62.3182	56.9	0.4967
BHDIV10	3	32.1153	32.288	36.53	3.0989
BHDIV10	4	89.504	88.8114	96.17	2.1722
BHDIV10	5	10.8835	10.5109	15.94	3.1952
BHDIV10	6	11.9385	11.1688	13.64	2.9263
BHDIV10	7	27.0669	26.0708	27.49	2.0098
BHDIV10	8	44.1214	42.9286	50.24	3.7817
BHDIV10	9	62.8544	62.7288	65.84	2.0904
BHDIV10	10	64.947	64.8522	64.93	1.0143
INV24	1	29.9521	29.9583	31.7	0.3768
INV24	2	66.4138	66.4237	69.3	1.4209
INV24	3	60.1155	60.14	60.6	0.8505
INV24	4	35.2855	35.4099	37	0.305
INV24	5	72.4143	72.6686	74.2	0.4126
INV24	6	8.578	8.6686	9.7	0.1954
INV24	7	16.9397	16.9601	18.9	4.2107
INV24	8	40.1356	40.4638	43.2	1.312
INV24	9	79.7558	79.8881	79.7	1.7517
INV24	10	27.3413	27.3719	31.2	1.063
INV24	11	22.4549	23.0445	29.3	0.1713
INV24	12	10.1421	10.4354	10.3	0.364
INV24	13	4.7507	4.8853	4.5	0.2219
INV24	14	25.1287	25.5735	24.7	0.9045
INV24	15	37.6185	38.419	37.6	1.1003
INV24	16	4.3118	4.5215	4.1	0.3755
INV24	17	12.8446	13.5606	13.1	0.7534
INV24	18	11.3809	11.7386	11.2	0.0019
INV24	19	5.7135	5.8754	6.2	0.0649
INV24	20	19.9926	20.4191	21.3	0.3439
INV24	21	41.0222	41.6225	42.3	0.8082
INV24	22	26.7513	27.1716	27.2	0.4113
INV24	23	7.7565	8.1457	8.4	0.2326
INV24	24	69.8324	70.833	68.6	0.3982
BHROT27	1	2.7539	2.7573	2.73	0.0237
BHROT27	2	7.232	7.266	7.01	0.011
BHROT27	3	3.4472	3.562	3.46	0.0539
BHROT27	4	3.7846	3.8344	3.72	0.0074
BHROT27	5	1.0582	1.0582	1.01	0.0439
BHROT27	6	2.4747	2.4756	2.28	0.242
BHROT27	7	0.9674	0.9687	1.01	0.0013
BHROT27	8	7.2438	7.24	7.17	0.0404
BHROT27	9	6.0127	6.0186	5.79	0.2013
BHROT27	10	8.3832	8.3793	8.03	0.234
BHROT27	11	1.6744	1.6762	1.62	0.073
BHROT27	12	8.7274	8.7244	8.41	0.1605
BHROT27	13	7.012	7.0081	6.91	0.0416
BHROT27	14	2.7767	2.7783	2.68	0.0333
BHROT27	15	18.5857	18.5866	17.24	0.7679
BHROT27	16	15.8585	15.8723	14.52	0.7223
BHROT27	17	2.2907	2.2894	2.1	0.2622
BHROT27	18	5.5582	5.6203	3.89	0.2144
BHROT27	19	4.1986	4.2724	2.09	0.0333
BHROT27	20	2.6012	2.6848	1.78	0.1983
BHROT27	21	2.2907	2.3752	1.39	0.177
BHROT27	22	7.3482	7.3357	6.3	0.6129
BHROT27	23	3.9576	4.0318	3.35	0.2511
BHROT27	24	11.5304	11.5169	10.36	0.0506
BHROT27	25	11.6159	11.6104	10.24	0.0958
BHROT27	26	18.2454	18.2289	17.2	0.011
BHROT27	27	18.3309	18.3224	17.08	0.1574
PX13	1	57.0821	56.801	59.3	3.1736
PX13	2	41.2702	40.7128	46.9	3.9048
PX13	3	43.6511	42.8178	48.4	4.6416
PX13	4	45.679	45.5701	48.6	3.998
PX13	5	25.1381	24.9595	29.8	4.2203
PX13	6	20.8844	20.5763	26.6	4.4726
PX13	7	23.2115	22.7766	30.1	5.2859
PX13	8	27.0156	26.5086	35.1	6.1834
PX13	9	39.8708	39.8265	42.3	4.791
PX13	10	16.9504	16.8965	20.7	4.4375
PX13	11	10.4735	10.3715	14.7	4.033
PX13	12	9.8311	9.6733	14.6	4.2894
PX13	13	11.0703	10.8671	16.6	4.9558
WCPT18	1	36.841	36.8238	36.76	2.7893
WCPT18	2	35.3854	35.3782	36.21	2.9338
WCPT18	3	59.2152	59.1615	60.95	2.9419
WCPT18	4	46.6338	46.6271	47.52	2.2966
WCPT18	5	64.2388	64.1861	65.68	2.0671
WCPT18	6	78.071	78.0641	81.24	1.266
WCPT18	7	31.418	31.3925	32	1.7415
WCPT18	8	27.3041	27.2909	28.97	1.8843
WCPT18	9	55.3983	55.3331	58.8	1.6537
WCPT18	10	3.2446	2.5227	5.4	4.1116
WCPT18	11	-0.2133	-0.9902	2.68	4.3226
WCPT18	12	23.7302	22.8441	28.78	4.9571
WCPT18	13	7.169	6.326	8.68	4.0419
WCPT18	14	31.258	30.4092	33.89	6.1535
WCPT18	15	51.5258	50.4521	59.63	4.1307
WCPT18	16	2.8863	2.0484	5.83	3.3027
WCPT18	17	-0.3822	-1.292	3.54	3.7987
WCPT18	18	27.1376	26.1549	33.22	3.6575
RG18	1	0.0713	0.1081	0.08	0.0405
RG18	2	0.0869	0.2277	0.27	0.0099
RG18	3	0.0819	0.2529	0.4	0.0185
RG18	4	0.2067	0.3153	0.27	0.1233
RG18	5	0.3354	0.6949	0.77	0.005
RG18	6	0.4036	0.8517	1.18	0.0228
RG18	7	0.4106	0.6238	0.54	0.247
RG18	8	0.6851	1.3814	1.51	0.0189
RG18	9	0.8194	1.2719	1.13	0.5059
RG18	10	0.1808	0.2452	0.23	0.1116
RG18	11	0.4095	0.5453	0.59	0.1371
RG18	12	0.5101	0.6839	0.72	0.1822
RG18	13	0.1035	0.2085	0.12	0.0158
RG18	14	0.1602	0.3569	0.33	0.0186
RG18	15	0.1094	0.2652	0.24	0.0538
RG18	16	0.1543	0.4047	0.54	0.0245
RG18	17	0.3554	0.6254	0.4	0.0316
RG18	18	0.675	1.2647	1.12	0.0628
ADIM6	1	0.4116	1.2383	1.34	0.0971
ADIM6	2	0.4153	1.71	1.99	0.2432
ADIM6	3	0.6137	2.4981	2.89	0.3864
ADIM6	4	0.7855	3.2299	3.78	0.5051
ADIM6	5	0.9088	3.9742	4.6	0.6792
ADIM6	6	1.123	4.7819	5.55	0.7933
S22	1	2.6069	2.9864	3.133	0.1361
S22	2	4.6028	4.8576	4.989	0.4018
S22	3	18.0002	19.0084	18.753	1.8205
S22	4	14.5984	15.7046	16.062	1.0676
S22	5	18.5898	20.2771	20.641	1.0742
S22	6	14.7307	16.6887	16.934	1.3875
S22	7	13.6465	15.8166	16.66	1.5307
S22	8	0.1925	0.5614	0.527	0.0009
S22	9	0.7404	1.5208	1.472	0.0108
S22	10	0.6721	1.6057	1.448	0.0432
S22	11	0.9023	3.7294	2.654	0.4054
S22	12	2.4024	5.3059	4.255	0.4382
S22	13	6.6984	10.658	9.805	0.4692
S22	14	1.646	5.6363	4.524	0.427
S22	15	7.0399	12.6201	11.73	0.3769
S22	16	1.1968	1.6031	1.496	0.0008
S22	17	2.8482	3.6226	3.275	0.1336
S22	18	1.7228	2.6121	2.312	0.0272
S22	19	3.722	4.6647	4.541	0.0189
S22	20	1.2943	2.9255	2.717	0.0924
S22	21	3.6445	5.8825	5.627	0.0308
S22	22	4.9856	6.8104	7.097	0.2311
S66	1	4.6143	4.8641	4.92	0.3326
S66	2	5.0653	5.495	5.59	0.4101
S66	3	6.4747	6.9111	6.91	0.6066
S66	4	7.4956	8.1485	8.1	0.5484
S66	5	5.0144	5.6366	5.76	0.4594
S66	6	6.7359	7.5715	7.55	0.7392
S66	7	7.2552	8.2328	8.23	0.6994
S66	8	4.5726	4.9317	5.01	0.3659
S66	9	2.162	2.8751	3.06	0.2691
S66	10	3.0919	3.9952	4.16	0.333
S66	11	3.9984	5.3228	5.42	0.3937
S66	12	6.8127	7.3403	7.27	0.6054
S66	13	4.936	5.9529	6.19	0.2707
S66	14	6.1366	7.3495	7.45	0.5405
S66	15	6.9372	8.4642	8.63	0.5254
S66	16	4.3786	4.8931	5.12	0.1692
S66	17	15.4493	17.1398	17.18	1.1572
S66	18	6.1642	6.7242	6.86	0.5845
S66	19	6.4099	7.3271	7.41	0.6798
S66	20	18.4259	19.6131	19.09	1.8162
S66	21	14.8266	16.095	16.26	1.0993
S66	22	18.2775	19.6786	19.49	1.4226
S66	23	17.6558	19.1342	19.19	1.1581
S66	24	1.2104	3.7322	2.82	0.3771
S66	25	2.2196	4.8756	3.9	0.4159
S66	26	6.6391	10.6725	9.83	0.482
S66	27	1.7579	4.3646	3.44	0.3743
S66	28	3.1604	6.5092	5.71	0.1084
S66	29	4.252	7.6127	6.82	0.0598
S66	30	0.607	2.084	1.43	0.2009
S66	31	2.0277	3.7974	3.38	0.0289
S66	32	2.6085	4.1596	3.74	0.016
S66	33	1.0141	2.5418	1.87	0.1966
S66	34	0.6269	3.252	3.78	0.5538
S66	35	0.2378	2.1039	2.61	0.4327
S66	36	-0.131	1.2645	1.78	0.3579
S66	37	0.1014	1.8848	2.4	0.4457
S66	38	0.2644	2.3137	3	0.4683
S66	39	1.4377	3.7552	3.58	0.0267
S66	40	1.1516	3.0083	2.9	0.0132
S66	41	1.662	4.5769	4.85	0.4823
S66	42	1.2457	3.7837	4.14	0.4065
S66	43	1.4327	3.5058	3.71	0.3186
S66	44	0.4996	1.8286	2.01	0.1826
S66	45	0.6795	1.7654	1.75	0.0783
S66	46	1.4848	3.9789	4.26	0.4793
S66	47	1.3847	3.0481	2.88	0.0965
S66	48	1.8962	3.5632	3.54	0.0521
S66	49	1.7832	3.4487	3.33	0.0507
S66	50	2.0703	3.0551	2.87	0.0696
S66	51	1.1862	1.5535	1.52	0.0062
S66	52	3.7303	5.1815	4.71	0.1741
S66	53	3.2013	4.5246	4.36	0.1452
S66	54	2.8744	3.68	3.28	0.1328
S66	55	3.1946	4.6604	4.19	0.1441
S66	56	2.1042	3.6394	3.23	0.0403
S66	57	3.5489	5.6979	5.28	0.0149
S66	58	2.3103	3.4233	4.15	0.2452
S66	59	2.4805	2.7249	2.85	0.0341
S66	60	4.4218	5.195	4.87	0.3417
S66	61	0.8952	2.6517	2.91	0.3992
S66	62	1.2878	3.2518	3.53	0.4511
S66	63	2.2855	4.1561	3.8	0.0005
S66	64	1.7107	3.0056	3	0.1574
S66	65	3.2422	3.8443	3.99	0.1974
S66	66	2.6242	4.0829	3.97	0.1752
HEAVY28	1	0.0904	0.5399	1.16	0.0314
HEAVY28	2	2.0704	2.5224	2.49	0.145
HEAVY28	3	0.5699	1.0248	1.36	0.0338
HEAVY28	4	0.1097	0.3784	0.77	0.0232
HEAVY28	5	0.1911	0.4306	0.98	0.0591
HEAVY28	6	0.2648	0.5107	1.3	0.1733
HEAVY28	7	0.1551	0.4279	0.6	0.0164
HEAVY28	8	0.1158	0.6781	1.25	0.058
HEAVY28	9	-0.3053	-0.0171	0.55	0.0285
HEAVY28	10	-0.1369	-0.0124	0.36	0.0087
HEAVY28	11	0.1008	0.4014	0.75	0.0019
HEAVY28	12	0.1696	0.4194	0.93	0.007
HEAVY28	13	0.1538	0.4269	1.18	0.0493
HEAVY28	14	-0.2047	0.0863	0.65	0.0288
HEAVY28	15	0.2267	0.8145	1.28	0.0378
HEAVY28	16	1.0073	1.2749	1.57	0.1925
HEAVY28	17	0.3891	0.7191	1.06	0.0382
HEAVY28	18	1.5071	1.855	2.02	0.2011
HEAVY28	19	1.3539	1.6685	1.89	0.2012
HEAVY28	20	0.8765	1.1924	1.49	0.1641
HEAVY28	21	2.1502	2.7543	2.84	0.2439
HEAVY28	22	-0.2578	0.0941	0.52	0.0102
HEAVY28	23	0.2809	0.5516	0.68	0.0189
HEAVY28	24	-0.0878	0.2174	0.48	0.0313
HEAVY28	25	0.6826	1.0726	1.23	0.0377
HEAVY28	26	0.56	0.9124	1.22	0.0356
HEAVY28	27	0.0675	0.3727	0.8	0.0779
HEAVY28	28	2.6928	3.2624	3.35	0.3832
WATER27	1	4.6126	4.8649	4.974	0.3873
WATER27	2	14.8281	15.6455	15.708	1.481
WATER27	3	26.0389	27.3871	27.353	2.768
WATER27	4	34.2009	35.9201	35.879	3.4755
WATER27	5	42.9251	45.945	45.988	4.7636
WATER27	6	42.8377	45.7581	45.733	4.8314
WATER27	7	42.7648	45.2513	45.292	4.597
WATER27	8	42.3016	44.3311	44.296	4.0519
WATER27	9	67.6622	72.3299	72.49	7.8455
WATER27	10	67.5922	72.2599	72.454	7.8058
WATER27	11	184.648	196.948	197.804	20.587
WATER27	12	190.84	206.199	207.534	21.7625
WATER27	13	191.173	206.088	207.763	21.5606
WATER27	14	192.867	207.522	209.081	21.7331
WATER27	15	35.2353	35.53	33.738	1.3761
WATER27	16	57.9748	58.6268	57.114	2.0704
WATER27	17	76.8142	77.8608	76.755	2.5356
WATER27	18	115.124	118.415	117.683	5.8064
WATER27	19	113.84	116.356	114.819	4.7052
WATER27	20	27.9775	28.3534	26.687	1.2185
WATER27	21	49.3708	50.0977	48.688	1.964
WATER27	22	67.6593	68.9019	67.525	2.7648
WATER27	23	83.614	85.7945	84.351	3.4471
WATER27	24	84.0656	86.5371	85.015	4.3615
WATER27	25	98.7862	102.137	100.782	5.3774
WATER27	26	112.837	117.029	115.672	6.8307
WATER27	27	24.9462	25.3833	29.605	3.9671
CARBHB12	1	5.268	5.5263	5.37	0.4762
CARBHB12	2	5.6735	6.1097	6.047	0.7331
CARBHB12	3	2.2055	2.447	2.421	0.2617
CARBHB12	4	9.287	10.0036	9.967	0.8265
CARBHB12	5	1.932	2.1924	2.357	0.2664
CARBHB12	6	2.4228	2.8535	3.021	0.3306
CARBHB12	7	0.8291	1.0894	1.205	0.1093
CARBHB12	8	3.2629	4.0143	4.177	0.5004
CARBHB12	9	9.3301	9.6848	7.839	0.8615
CARBHB12	10	12.0534	12.7332	10.483	1.6257
CARBHB12	11	3.2977	3.6124	3.241	0.389
CARBHB12	12	17.1093	18.1026	16.296	1.0237
PNICO23	1	0.8515	1.3646	1.43	0.066
PNICO23	2	9.287	10.2883	8.02	3.1808
PNICO23	3	0.165	0.8194	0.64	0.3599
PNICO23	4	3.9764	4.8984	4.26	1.6606
PNICO23	5	1.0654	2.4443	2.86	0.3453
PNICO23	6	0.6188	1.185	1.32	0.0201
PNICO23	7	3.7913	4.6283	4.29	1.3647
PNICO23	8	1.792	2.5267	2.63	0.353
PNICO23	9	4.0996	5.2902	4.91	1.2949
PNICO23	10	1.3388	2.0261	2.21	0.1805
PNICO23	11	0.6247	1.219	1.4	0.1752
PNICO23	12	2.0076	2.781	2.62	0.5432
PNICO23	13	3.4641	3.8936	3.98	0.4122
PNICO23	14	3.4782	4.1515	4.1	0.66
PNICO23	15	3.7575	4.1688	4.34	0.2597
PNICO23	16	1.2766	1.7516	1.78	0.086
PNICO23	17	6.5662	7.2677	7.1	0.9002
PNICO23	18	1.8255	2.2557	2.35	0.2577
PNICO23	19	5.441	6.1299	5.95	1.2882
PNICO23	20	7.3947	8.1419	8.18	0.4789
PNICO23	21	4.2536	4.8703	4.92	0.3256
PNICO23	22	7.2767	8.243	8.03	0.6157
PNICO23	23	10.1847	11.4776	10.97	0.989
HAL59	1	-0.0316	0.4582	0.85	0.0754
HAL59	2	0.1427	0.5592	1.15	0.0654
HAL59	3	0.9035	1.4182	2.02	0.3717
HAL59	4	0.1175	0.5665	0.85	0.1314
HAL59	5	0.658	1.0891	1.42	0.1063
HAL59	6	2.0395	2.5465	2.73	0.5466
HAL59	7	0.0811	0.59	0.92	0.1255
HAL59	8	0.9407	1.41	1.87	0.1236
HAL59	9	2.4116	2.9899	3.33	0.5806
HAL59	10	0.096	0.5519	0.89	0.1708
HAL59	11	2.3907	2.8637	3.61	0.2226
HAL59	12	4.7994	5.3602	5.88	1.0294
HAL59	13	0.3484	0.8242	1.18	0.3917
HAL59	14	2.4869	2.9601	3.61	0.6062
HAL59	15	6.7956	7.3614	7.29	2.7926
HAL59	16	0.1507	0.7265	1.19	0.3091
HAL59	17	2.6771	3.2218	4.32	0.4657
HAL59	18	6.3457	7.0123	8.02	1.9254
HAL59	19	0.6133	1.0557	1.16	0.9074
HAL59	20	3.8703	4.289	4.81	1.3068
HAL59	21	11.0232	11.5549	10.54	4.4976
HAL59	22	0.6504	1.245	1.53	0.4152
HAL59	23	4.7331	5.3189	5.91	0.5318
HAL59	24	10.3693	11.0959	10.99	1.8208
HAL59	25	1.3458	1.8621	2.07	1.4398
HAL59	26	5.9809	6.4854	7.53	1.8885
HAL59	27	14.9503	15.5543	15.3	3.9432
HAL59	28	2.4429	2.9967	2.74	1.4977
HAL59	29	8.6998	9.2864	9.33	1.6024
HAL59	30	17.6787	18.3468	17.11	2.6472
HAL59	31	0.1385	0.4735	0.5	0.0028
HAL59	32	0.2608	0.5796	0.74	0.0295
HAL59	33	0.2015	0.3859	0.29	0.003
HAL59	34	1.021	1.56	1.7	0.2432
HAL59	35	1.9797	2.5056	2.87	0.604
HAL59	36	5.3012	5.8838	5.97	1.0481
HAL59	37	1.556	2.1518	2.39	0.3245
HAL59	38	3.3555	3.9608	4.41	1.5257
HAL59	39	9.2688	9.9379	9.94	2.145
HAL59	40	2.4106	3.2022	3.34	0.409
HAL59	41	4.853	5.6157	5.95	1.4512
HAL59	42	12.931	13.7787	13.36	1.7334
HAL59	43	2.2206	3.1589	3.61	0.6486
HAL59	44	7.4863	8.5284	9.07	3.3891
HAL59	45	19.5706	20.7941	20.34	3.2577
HAL59	46	2.3115	5.2724	4.4	0.3118
HAL59	47	3.5905	6.8692	6.12	0.3136
HAL59	48	0.4546	1.279	1.49	0.2282
HAL59	49	1.0146	1.9313	2.43	0.3532
HAL59	50	2.1549	3.1296	3.46	0.5177
HAL59	51	0.7639	1.8271	2.11	0.4757
HAL59	52	1.726	2.9858	3.78	0.7662
HAL59	53	3.7487	5.221	5.81	1.1272
HAL59	54	1.0467	1.8528	2.32	0.294
HAL59	55	1.9023	2.759	3.08	0.4874
HAL59	56	0.7765	1.8381	1.81	0.0805
HAL59	57	1.3782	2.5561	2.48	0.0869
HAL59	58	1.7651	2.8651	3.11	0.0792
HAL59	59	2.5285	3.7633	3.91	0.0608
AHB21	1	-17.9224	-18.2467	-17.79	0.6934
AHB21	2	-33.1751	-33.4379	-32.5	0.7882
AHB21	3	-66.8796	-67.0628	-65.68	0.2987
AHB21	4	-8.5168	-8.9588	-8.98	0.425
AHB21	5	-15.3292	-15.7146	-15.61	0.7358
AHB21	6	-25.6905	-25.9964	-25.52	1.1728
AHB21	7	-14.9619	-15.481	-14.35	1.2636
AHB21	8	-44.9847	-45.4793	-41.79	0.6385
AHB21	9	-17.1509	-17.5963	-17.03	0.6057
AHB21	10	-38.6073	-38.9779	-37.31	0.7537
AHB21	11	-7.7533	-8.1335	-7.97	0.2541
AHB21	12	-14.1229	-14.4647	-14.13	0.5428
AHB21	13	-26.8389	-27.142	-26.01	1.4552
AHB21	14	-11.096	-11.5549	-11.07	0.7208
AHB21	15	-8.1046	-8.5789	-8.62	0.4728
AHB21	16	-15.4462	-15.8734	-15.73	0.8746
AHB21	17	-26.5428	-26.8776	-26.24	1.3496
AHB21	18	-11.8648	-12.943	-12.8	0.6982
AHB21	19	-19.7197	-20.6384	-20.65	1.1538
AHB21	20	-20.3229	-20.9399	-21.03	0.978
AHB21	21	-31.6684	-32.0153	-31.4	1.1692
CHB6	1	-33.9713	-34.1016	-34.43	0.4421
CHB6	2	-24.0185	-24.2001	-23.83	0.2508
CHB6	3	-17.2856	-17.4836	-17.83	0.1442
CHB6	4	-39.0339	-38.4681	-39.09	0.4124
CHB6	5	-25.9796	-26.2482	-25.63	0.2436
CHB6	6	-18.7367	-18.7279	-19.9	0.2951
IL16	1	-96.7785	-98.6834	-100.41	3.2537
IL16	2	-119.4	-121.008	-120.8	1.3477
IL16	3	-115.463	-117.07	-116.91	1.5263
IL16	4	-103.45	-104.609	-105.01	1.4736
IL16	5	-102.258	-103.644	-104.44	1.6011
IL16	6	-84.1758	-85.9	-87.42	1.749
IL16	7	-112.136	-113.858	-114	1.6417
IL16	8	-112.1	-113.668	-113.51	1.5721
IL16	9	-113.75	-115.065	-114.91	1.4948
IL16	10	-111	-112.539	-112.75	1.6368
IL16	11	-101.613	-103.847	-104.47	1.6499
IL16	12	-117.024	-118.211	-118.19	1.5171
IL16	13	-110.387	-111.516	-112.02	1.5256
IL16	14	-104.678	-106.401	-106.53	1.3234
IL16	15	-109.571	-111.016	-110.98	0.8961
IL16	16	-100.812	-102.529	-102.37	1.2152
IDISP	1	6.7452	-2.8007	-9.15	2.1926
IDISP	2	-66.2042	-60.0129	-60.28	0.4682
IDISP	3	1.9029	-0.799	-1.21	0.4194
IDISP	4	15.8466	10.6205	9.1	1.1567
IDISP	5	-5.7951	-4.1406	-3.64	0.4083
IDISP	6	-9.1253	-2.4211	-1.96	17.1704
ICONF	1	0.9842	0.998	0.9	0.2311
ICONF	2	5.3312	5.3575	5.29	0.4336
ICONF	3	0.4894	0.5071	0.13	0.1079
ICONF	4	2.8059	2.8119	2.33	0.0022
ICONF	5	12.3379	12.3269	12.16	0.123
ICONF	6	-0.2077	-0.0428	0.1	0.0096
ICONF	7	1.2035	1.1483	1.03	0.0627
ICONF	8	4.1719	4.0019	3.51	0.1959
ICONF	9	1.9618	1.8318	1.69	0.0601
ICONF	10	1.4809	1.4999	1.4	0.1527
ICONF	11	4.2926	4.086	4.39	0.0475
ICONF	12	10.4264	9.9183	9.16	0.6366
ICONF	13	0.5477	0.5386	0.55	0.0381
ICONF	14	3.0576	3.2037	3.55	0.1806
ICONF	15	1.3702	1.3507	1.33	0.0295
ICONF	16	3.6047	3.6653	3.66	0.3215
ICONF	17	3.8493	4.1569	4.35	0.4228
ACONF	1	0.8123	0.6775	0.598	0.041
ACONF	2	0.8629	0.7181	0.614	0.0461
ACONF	3	1.4411	1.0576	0.961	0.0965
ACONF	4	3.3589	3.0091	2.813	0.0989
ACONF	5	0.8174	0.6641	0.595	0.0542
ACONF	6	0.8497	0.6904	0.604	0.0595
ACONF	7	1.4562	1.0345	0.934	0.1148
ACONF	8	1.6153	1.2974	1.178	0.0995
ACONF	9	1.7636	1.4696	1.302	0.1183
ACONF	10	2.0529	1.3905	1.25	0.167
ACONF	11	3.1966	2.8019	2.632	0.1206
ACONF	12	3.2946	2.9167	2.74	0.1262
ACONF	13	4.0654	3.5505	3.283	0.1695
ACONF	14	4.0038	3.3283	3.083	0.2131
ACONF	15	5.9517	5.268	4.925	0.2256
Amino20x4	1	2.0717	1.678	1.169	0.5918
Amino20x4	2	3.3638	2.9625	3.049	0.1115
Amino20x4	3	4.1241	3.7106	3.319	0.2522
Amino20x4	4	5.6189	5.5078	5.044	0.0941
Amino20x4	5	0.866	1.501	1.576	0.5929
Amino20x4	6	2.0427	2.3398	2.529	0.5633
Amino20x4	7	2.0163	2.336	2.8	0.5867
Amino20x4	8	7.1392	6.7353	6.459	0.2441
Amino20x4	9	-0.0862	0.043	0.388	0.4399
Amino20x4	10	3.5745	3.8547	4.109	0.4193
Amino20x4	11	4.2164	4.562	4.76	0.3456
Amino20x4	12	5.6302	5.975	6.532	0.8669
Amino20x4	13	-0.2786	0.105	0.157	0.5794
Amino20x4	14	2.0299	2.1923	1.974	0.309
Amino20x4	15	3.2112	2.9659	2.897	0.6217
Amino20x4	16	3.2518	3.3392	3.113	0.2865
Amino20x4	17	0.8103	0.6771	0.277	0.1857
Amino20x4	18	1.0941	0.9973	0.979	0.0166
Amino20x4	19	1.3822	1.2985	0.992	0.1439
Amino20x4	20	2.4319	2.2278	2.373	0.2606
Amino20x4	21	0.4403	0.2658	0.424	0.1133
Amino20x4	22	3.2102	3.4236	3.272	0.2523
Amino20x4	23	3.9962	4.0229	4.045	0.1364
Amino20x4	24	4.0765	3.9897	4.152	0.0194
Amino20x4	25	1.1644	1.4477	1.335	0.0771
Amino20x4	26	0.9766	1.515	1.545	0.2565
Amino20x4	27	2.5977	3.1032	2.939	0.2028
Amino20x4	28	5.9012	5.1103	5.216	0.0328
Amino20x4	29	-0.1593	0.2481	1.091	0.6062
Amino20x4	30	1.8891	2.0567	2.627	0.3885
Amino20x4	31	1.5018	1.7723	2.743	0.5952
Amino20x4	32	3.4567	3.3466	4.086	0.398
Amino20x4	33	2.0567	2.2945	2.769	0.509
Amino20x4	34	2.6318	3.0212	2.992	0.1917
Amino20x4	35	6.8682	6.772	7.318	0.7307
Amino20x4	36	6.9658	7.1213	7.37	0.539
Amino20x4	37	-0.1649	0.1537	0.187	0.0649
Amino20x4	38	0.4235	0.6487	0.595	0.1318
Amino20x4	39	0.3928	0.6402	0.963	0.3356
Amino20x4	40	0.2547	0.5321	0.995	0.3186
Amino20x4	41	0.2224	0.2327	0.338	0.0246
Amino20x4	42	1.8224	1.5203	1.524	0.1241
Amino20x4	43	1.5784	1.5255	1.686	0.1234
Amino20x4	44	2.2773	1.9646	1.952	0.1157
Amino20x4	45	0.0325	0.0396	0.058	0.0898
Amino20x4	46	0.1929	0.1946	0.199	0.0008
Amino20x4	47	0.8004	0.5778	0.456	0.0955
Amino20x4	48	1.0321	0.673	0.54	0.1553
Amino20x4	49	1.7981	2.1773	1.814	0.4254
Amino20x4	50	2.0086	2.6455	2.459	0.1434
Amino20x4	51	1.8908	2.3029	2.466	0.2153
Amino20x4	52	2.4536	3.0909	2.896	0.1848
Amino20x4	53	1.0998	1.5506	0.872	0.3671
Amino20x4	54	2.5877	2.3891	1.719	0.5489
Amino20x4	55	2.1492	2.255	1.84	0.2495
Amino20x4	56	2.1652	1.9034	1.889	0.1806
Amino20x4	57	1.4079	1.5314	1.396	0.0216
Amino20x4	58	2.691	2.6108	3.211	0.565
Amino20x4	59	3.7059	3.6733	4.187	0.5522
Amino20x4	60	5.3224	5.2844	6.014	0.6213
Amino20x4	61	2.7099	2.8244	3.026	0.2361
Amino20x4	62	2.8423	2.9655	3.103	0.1325
Amino20x4	63	2.937	3.2166	3.513	0.769
Amino20x4	64	3.2788	3.5465	4.183	0.167
Amino20x4	65	1.3343	1.4346	1.339	0.6632
Amino20x4	66	3.3358	3.2552	3.08	0.1697
Amino20x4	67	3.4183	3.2549	3.506	0.7448
Amino20x4	68	4.4688	4.2945	4.224	0.6781
Amino20x4	69	1.3216	1.6243	1.293	0.3592
Amino20x4	70	3.275	2.5155	2.828	0.0588
Amino20x4	71	4.0626	3.2725	3.244	0.0445
Amino20x4	72	4.0887	3.7436	4.057	0.0247
Amino20x4	73	0.1281	0.0978	0.093	0.0219
Amino20x4	74	1.095	1.5117	0.903	0.2597
Amino20x4	75	2.0054	2.0833	1.707	0.2044
Amino20x4	76	2.6577	2.4346	1.772	0.5254
Amino20x4	77	0.9708	0.929	0.849	0.2181
Amino20x4	78	0.5879	0.5335	0.86	0.2657
Amino20x4	79	1.6766	1.5998	1.355	0.1716
Amino20x4	80	1.7947	1.4542	1.484	0.0837
PCONF21	1	-0.5347	0.9931	0.02	1.0058
PCONF21	2	-0.0012	0.7959	1.01	0.471
PCONF21	3	-0.8366	1.5315	0.7	0.0151
PCONF21	4	0.1255	1.3919	0.85	0.8046
PCONF21	5	-0.4346	1.7214	0.78	0.0916
PCONF21	6	0.8	1.4756	1.92	0.2601
PCONF21	7	1.6354	2.0515	2.18	0.07
PCONF21	8	0.2951	2.4138	1.61	0.0084
PCONF21	9	0.696	2.3096	1.89	0.2748
PCONF21	10	1.5243	2.6272	2.07	0.8231
PCONF21	11	3.4183	0.8105	1.07	0.7477
PCONF21	12	2.1816	1.5227	1.23	0.0922
PCONF21	13	5.1009	2.3271	2.44	0.8872
PCONF21	14	2.6074	2.5646	2.14	0.665
PCONF21	15	3.5377	1.0471	1.47	0.4535
PCONF21	16	3.6579	2.8511	2.8	0.083
PCONF21	17	4.7892	2.0092	2.27	0.5597
PCONF21	18	3.0224	3.0439	2.74	0.3617
MCONF	1	-0.2559	0.7942	0.39	0.0218
MCONF	2	1.2904	1.6427	1.74	0.0695
MCONF	3	0.2575	1.2827	1.16	0.1451
MCONF	4	2.0263	1.7492	2.2	0.0146
MCONF	5	2.056	2.4338	2.2	0.2296
MCONF	6	2.7689	2.5777	2.68	0.0958
MCONF	7	2.5661	2.354	2.92	0.0146
MCONF	8	1.1064	2.1668	2.23	0.1827
MCONF	9	2.4526	2.5988	2.84	0.0123
MCONF	10	4.1063	3.8864	4.24	0.7053
MCONF	11	4.3323	4.0724	4.45	0.6736
MCONF	12	2.7595	3.8122	3.6	0.888
MCONF	13	0.8869	2.4297	2.25	0.2021
MCONF	14	2.9147	3.9897	3.74	0.8396
MCONF	15	4.9726	5.4053	5	0.4063
MCONF	16	5.4127	5.191	5.11	0.7045
MCONF	17	1.9975	3.3589	3.18	0.0828
MCONF	18	3.1485	3.3476	3.83	0.0107
MCONF	19	2.8799	3.8698	3.8	0.0675
MCONF	20	1.5865	3.1783	3.11	0.179
MCONF	21	4.8999	5.0947	5.27	0.7083
MCONF	22	4.9571	5.1539	5.31	0.6931
MCONF	23	3.2086	4.8001	4.5	0.8691
MCONF	24	2.1672	3.6443	3.85	0.2656
MCONF	25	3.3139	4.9041	4.55	0.8543
MCONF	26	3.6378	4.6795	4.76	0.0439
MCONF	27	3.4774	4.5403	4.37	0.0168
MCONF	28	3.8741	5.3509	5.27	0.9975
MCONF	29	5.1732	5.1759	5.67	0.0423
MCONF	30	3.6609	5.0539	4.86	0.0654
MCONF	31	5.4093	6.4476	6.24	0.7414
MCONF	32	5.3979	6.4394	6.26	0.7594
MCONF	33	4.9819	5.6893	5.85	0.0516
MCONF	34	3.9278	5.2474	5.37	0.1482
MCONF	35	4.3433	5.5888	5.53	0.013
MCONF	36	7.2621	7.3375	7.53	0.7603
MCONF	37	4.4286	5.8752	5.88	0.101
MCONF	38	4.1805	5.6883	5.58	0.1707
MCONF	39	6.0886	7.3306	6.98	0.7098
MCONF	40	6.1887	7.4227	7.07	0.7001
MCONF	41	4.7631	6.1199	6.39	0.1397
MCONF	42	6.1707	7.618	7.32	0.7586
MCONF	43	6.2284	7.6737	7.39	0.7795
MCONF	44	4.5625	6.2207	6.18	0.2182
MCONF	45	6.4814	7.8394	7.82	0.8776
MCONF	46	6.5485	7.904	7.89	0.8645
MCONF	47	5.1536	6.7019	6.74	0.135
MCONF	48	6.9	8.4466	8.19	0.8393
MCONF	49	6.9051	8.4533	8.2	0.8373
MCONF	50	5.4584	7.154	7.28	0.2154
MCONF	51	7.1865	8.8821	8.75	0.936
SCONF	1	0.8123	0.7706	0.86	0.0199
SCONF	2	1.9334	2.2005	2.28	0.7627
SCONF	3	2.6865	2.9066	3.08	0.7438
SCONF	4	4.301	4.6035	4.6	0.716
SCONF	5	4.5126	4.8488	4.87	0.7838
SCONF	6	3.7288	3.9054	4.16	1.0426
SCONF	7	3.8913	4.076	4.38	0.944
SCONF	8	5.5746	6.1319	6.19	0.9927
SCONF	9	5.3963	5.9168	6.18	1.1514
SCONF	10	4.9517	5.296	5.65	0.9923
SCONF	11	4.9365	5.2776	5.59	1.1021
SCONF	12	5.6836	5.9226	5.93	0.8073
SCONF	13	5.6737	6.0754	6.31	0.9041
SCONF	14	5.5538	5.9644	6.22	0.9435
SCONF	15	0.3994	0.3186	0.2	0.0878
SCONF	16	7.6604	6.6274	6.16	1.5409
SCONF	17	6.8633	5.7997	5.54	2.0031
BUT14DIOL	1	0.1066	0.0827	0.15	0.0567
BUT14DIOL	2	0.3413	0.2703	0.3	0.2827
BUT14DIOL	3	1.3723	1.3003	1.31	0.1353
BUT14DIOL	4	1.4962	1.4069	1.44	0.1699
BUT14DIOL	5	1.6972	1.6012	1.72	0.1021
BUT14DIOL	6	1.8649	1.8671	2.07	0.114
BUT14DIOL	7	1.3228	1.6574	1.77	0.676
BUT14DIOL	8	1.7343	2.0596	2.25	0.4816
BUT14DIOL	9	1.5502	1.8795	2.03	0.5756
BUT14DIOL	10	1.9741	2.0283	2.1	0.5248
BUT14DIOL	11	1.9176	1.9785	2	0.595
BUT14DIOL	12	1.6777	1.9935	2.15	0.588
BUT14DIOL	13	1.7371	2.0525	2.22	0.4855
BUT14DIOL	14	2.2448	2.3018	2.42	0.4327
BUT14DIOL	15	1.6497	2.0638	2.23	0.6675
BUT14DIOL	16	1.8026	2.1208	2.25	0.5497
BUT14DIOL	17	1.9568	2.3674	2.58	0.5573
BUT14DIOL	18	2.1002	2.4147	2.59	0.4232
BUT14DIOL	19	2.175	2.4796	2.63	0.372
BUT14DIOL	20	1.8968	2.2987	2.48	0.6019
BUT14DIOL	21	2.0939	2.5027	2.74	0.5554
BUT14DIOL	22	1.9468	2.36	2.55	0.6564
BUT14DIOL	23	2.0732	2.4004	2.53	0.6737
BUT14DIOL	24	1.9791	2.4752	2.72	0.6323
BUT14DIOL	25	2.0953	2.4943	2.69	0.5187
BUT14DIOL	26	1.7716	2.2783	2.49	0.8269
BUT14DIOL	27	2.2646	2.5779	2.72	0.5365
BUT14DIOL	28	2.3692	2.6676	2.83	0.3874
BUT14DIOL	29	2.3593	2.6681	2.85	0.4453
BUT14DIOL	30	2.3593	2.6681	2.85	0.4454
BUT14DIOL	31	1.9285	2.3489	2.52	0.7456
BUT14DIOL	32	1.9047	2.4057	2.63	0.7265
BUT14DIOL	33	2.871	2.9484	3.1	0.3821
BUT14DIOL	34	2.1235	2.5216	2.72	0.5028
BUT14DIOL	35	2.6552	2.7237	2.83	0.4311
BUT14DIOL	36	2.0474	2.5429	2.79	0.6244
BUT14DIOL	37	2.1567	2.5722	2.79	0.6347
BUT14DIOL	38	2.6992	2.9371	3.06	0.5088
BUT14DIOL	39	2.8416	3.0864	3.1	0.6301
BUT14DIOL	40	2.9839	3.21	3.3	0.5268
BUT14DIOL	41	3.1022	3.2617	3.15	0.5659
BUT14DIOL	42	3.0045	3.2426	3.29	0.5295
BUT14DIOL	43	3.27	3.5094	3.59	0.4525
BUT14DIOL	44	2.7975	3.0182	3.18	0.579
BUT14DIOL	45	2.7975	3.0182	3.18	0.5789
BUT14DIOL	46	2.9867	3.2121	3.37	0.4525
BUT14DIOL	47	3.216	3.2786	3.45	0.2709
BUT14DIOL	48	2.9593	3.1859	3.33	0.5109
BUT14DIOL	49	2.9593	3.1858	3.33	0.5108
BUT14DIOL	50	2.9692	3.1961	3.37	0.4902
BUT14DIOL	51	3.2626	3.4874	3.61	0.4176
BUT14DIOL	52	3.1796	3.4358	3.42	0.5457
BUT14DIOL	53	2.8117	3.038	3.15	0.6613
BUT14DIOL	54	2.7837	3.1582	3.31	0.6522
BUT14DIOL	55	2.9165	3.2861	3.45	0.5667
BUT14DIOL	56	2.803	3.1839	3.32	0.7244
BUT14DIOL	57	3.0397	3.4132	3.57	0.5643
BUT14DIOL	58	3.4031	3.559	3.52	0.48
BUT14DIOL	59	2.9686	3.3447	3.5	0.6468
BUT14DIOL	60	3.1167	3.4926	3.65	0.5744
BUT14DIOL	61	3.3914	3.6142	3.78	0.4505
BUT14DIOL	62	3.8346	4.0694	4.15	0.514
BUT14DIOL	63	3.9588	4.1873	4.31	0.4292
BUT14DIOL	64	4.29	4.5072	4.7	0.2658
C60ISO	1	40.066	40.0144	37.4	1.8916
C60ISO	2	59.7505	59.672	56.87	3.0365
C60ISO	3	59.544	59.4983	56.89	2.5999
C60ISO	4	75.0994	75.0071	69.89	5.8364
C60ISO	5	92.7736	92.3694	100.48	3.2518
C60ISO	6	111.332	110.701	111.72	6.0583
C60ISO	7	134.162	133.283	142.18	6.5524
C60ISO	8	141.971	141.245	143.96	6.9674
C60ISO	9	165.044	163.819	164.88	6.123
UPU23	1	7.8429	5.0445	4.87	0.5457
UPU23	2	6.6352	3.7828	2.97	0.4293
UPU23	3	11.1201	9.0669	8.9	0.219
UPU23	4	3.1606	2.1585	2.22	0.2052
UPU23	5	4.1955	2.4823	2.02	0.2199
UPU23	6	2.5361	2.5446	3.14	0.0622
UPU23	7	3.9338	-0.2959	0.57	0.4234
UPU23	8	3.0398	3.2114	3.32	0.0531
UPU23	9	8.6206	7.8893	7.26	0.0066
UPU23	10	5.3005	3.888	3.96	0.2234
UPU23	11	11.5823	11.3447	11.13	0.3967
UPU23	12	5.4653	5.3737	4.82	0.1079
UPU23	13	13.2128	13.1741	14.41	0.0542
UPU23	14	5.848	5.1467	5.15	0.1571
UPU23	15	5.5705	5.3325	5.48	0.0247
UPU23	16	6.3128	6.8409	6.84	0.033
UPU23	17	3.2571	3.5485	3.9	0.0062
UPU23	18	5.855	6.118	6.43	0.0239
UPU23	19	4.3799	4.9981	5.42	0.1652
UPU23	20	7.1505	6.3057	6.7	0.2496
UPU23	21	5.8941	6.2683	5.6	0.2352
UPU23	22	9.1118	10.1178	10.42	0.0993
UPU23	23	5.8584	5.9918	6.09	0.0229
ISOL24	1	78.8788	79.5824	71.01	3.9895
ISOL24	2	32.5285	37.3847	38.5	0.993
ISOL24	3	11.2489	11.4355	10.69	1.8684
ISOL24	4	53.0157	65.8118	69.03	1.8452
ISOL24	5	32.4181	34.3081	33.08	1.41
ISOL24	6	29.1577	29.5811	24.41	2.4871
ISOL24	7	14.71	17.2409	17.88	1.0772
ISOL24	8	35.3742	30.858	22.04	7.8624
ISOL24	9	20.5573	21.8179	21.09	0.1514
ISOL24	10	6.1514	6.7198	6.49	1.0301
ISOL24	11	36.6571	36.4418	36.9	4.4711
ISOL24	12	0.3396	0.3095	0.42	0.2351
ISOL24	13	33.8249	34.2252	33.02	0.798
ISOL24	14	4.5352	4.9654	5.32	1.6417
ISOL24	15	-9.4806	-8.3979	4.14	3.7522
ISOL24	16	30.4021	30.4496	23	4.7977
ISOL24	17	8.0442	8.9534	9.83	2.946
ISOL24	18	16.679	17.8551	24.14	3.0541
ISOL24	19	17.1649	17.3108	18.04	1.3685
ISOL24	20	4.7988	4.5633	4.97	0.0439
ISOL24	21	4.885	6.4993	11.9	0.9807
ISOL24	22	8.2987	5.3877	0.14	1.4296
ISOL24	23	23.0438	24.1023	24.61	6.7658
ISOL24	24	14.4416	15.16	15.4	0.6915
G21EA	1	30.7779	30.7779	29.2	0.9291
G21EA	2	32.5003	32.5003	33.7	2.3182
G21EA	3	73.6934	73.6934	78.4	2.9889
G21EA	4	33.5535	33.5535	32.1	0.2876
G21EA	5	13.9547	13.9547	17.3	0.0063
G21EA	6	48.5155	48.5155	48	0.3189
G21EA	7	83.1988	83.1988	83.5	0.5827
G21EA	8	32.3657	32.4768	27.9	0.2685
G21EA	9	8.0223	8.2496	13.4	0.9748
G21EA	10	-8.047	-7.6884	1.2	1.2972
G21EA	11	2.1951	2.2499	8.3	0.9928
G21EA	12	8.7628	8.8959	16.8	1.3443
G21EA	13	35.9161	35.9618	41.7	2.5041
G21EA	14	32.3241	32.6827	29.3	0.0665
G21EA	15	29.9175	30.4782	25.1	0.0738
G21EA	16	26.9584	27.6874	31.4	0.6642
G21EA	17	19.1915	19.3879	23.5	0.4021
G21EA	18	23.1701	23.5946	28.8	0.5627
G21EA	19	51.4326	51.5179	54.2	0.7181
G21EA	20	2.5034	2.5757	9.5	1.7413
G21EA	21	3.5005	3.5826	-0.2	0.3634
G21EA	22	100.02	100.132	89.5	12.3127
G21EA	23	29.0386	29.1439	24.9	0.7842
G21EA	24	33.9827	34.0565	38	0.0874
G21EA	25	62.9614	62.9358	54.7	1.2469
RC21	1	18.9784	20.1293	23.43	9.4024
RC21	2	21.743	23.0082	26.66	9.4265
RC21	3	23.1061	23.9769	24.74	9.1152
RC21	4	53.5329	54.6036	59.44	8.8783
RC21	5	58.9678	59.1493	57.93	1.4965
RC21	6	32.9973	32.9385	36.56	1.2248
RC21	7	16.5801	16.4635	17.91	0.3342
RC21	8	18.0602	18.0624	16.8	2.9635
RC21	9	47.1506	47.3347	49.85	4.2697
RC21	10	45.7443	46.7078	45.16	2.2988
RC21	11	21.0918	22.0392	22.24	2.2025
RC21	12	-13.0025	-13.3533	-6.72	7.6533
RC21	13	15.6015	16.8631	21.21	8.5174
RC21	14	17.1273	18.2936	22.03	9.7206
RC21	15	23.0718	24.3222	28.12	10.1763
RC21	16	-2.3325	-1.398	-0.73	9.572
RC21	17	49.2581	50.6656	50.66	6.5879
RC21	18	29.483	30.2971	30.38	9.8663
RC21	19	50.0324	51.9739	49.73	1.3341
RC21	20	35.6418	36.9849	32.81	4.3576
RC21	21	124.759	126.447	126.56	8.0768
SIE4x4	1	67.5092	67.5187	64.4	0.4916
SIE4x4	2	64.3661	64.3755	58.9	0.8405
SIE4x4	3	56.8374	56.8468	48.7	1.2775
SIE4x4	4	49.2976	49.3067	38.3	1.7716
SIE4x4	5	72.4546	72.4561	56.9	1.6098
SIE4x4	6	68.6357	68.6373	46.9	2.6868
SIE4x4	7	59.7233	59.7248	31.3	3.6927
SIE4x4	8	54.1338	54.1353	19.1	4.3826
SIE4x4	9	39.7868	40.2586	35.9	2.7543
SIE4x4	10	32.9513	33.3131	25.9	4.8365
SIE4x4	11	23.9014	24.1358	13.4	6.7307
SIE4x4	12	19.1756	19.3065	4.9	7.8177
SIE4x4	13	47.4882	47.7485	39.7	4.2569
SIE4x4	14	41.3074	41.5235	29.1	6.7876
SIE4x4	15	10.2118	10.3662	16.9	32.0065
SIE4x4	16	5.8453	5.941	9.3	33.879
BH76	1	19.1434	18.9524	17.7	8.087
BH76	2	79.8393	79.4028	82.6	15.5426
BH76	3	32.0967	32.0266	42.1	2.5249
BH76	4	32.0967	32.0266	42.1	2.5249
BH76	5	12.198	12.0517	17.8	2.2959
BH76	6	12.198	12.0517	17.8	2.2959
BH76	7	23.9304	23.7672	30.5	4.1211
BH76	8	54.4806	54.1429	56.9	6.779
BH76	9	14.7015	14.6122	1.5	23.2462
BH76	10	118.74	118.595	104.8	27.7293
BH76	11	10.8439	10.439	7.1	13.1835
BH76	12	61.0159	60.6164	59.8	15.4678
BH76	13	1.1866	0.7451	-0.6	6.2656
BH76	14	1.1866	0.7451	-0.6	6.2656
BH76	15	14.287	14.2263	13.4	5.5397
BH76	16	14.287	14.2263	13.4	5.5397
BH76	17	3.6417	2.8696	2.5	6.3127
BH76	18	3.6417	2.8696	2.5	6.3127
BH76	19	13.7767	13.6172	13.5	5.6681
BH76	20	13.7767	13.6172	13.5	5.6681
BH76	21	-11.9428	-12.3938	-12.3	5.5992
BH76	22	22.6845	21.9232	19.8	7.13
BH76	23	3.4717	3.4385	3.5	3.8612
BH76	24	31.3531	31.1356	29.6	6.8694
BH76	25	-0.7393	-1.3701	-2.7	6.1053
BH76	26	19.26	18.7627	17.6	6.5208
BH76	27	11.9232	11.8071	11	5.8949
BH76	28	49.8472	49.8715	47.7	5.1985
BH76	29	11.8825	11.7444	14.6	6.5317
BH76	30	9.6155	9.5834	10.9	0.311
BH76	31	-0.2205	-0.3922	3.2	2.4686
BH76	32	25.7033	25.6302	22.8	1.6733
BH76	33	-0.1975	-0.5497	2	2.0066
BH76	34	46.2739	46.0894	42	3.271
BH76	35	6.8097	5.8758	6.4	2.9987
BH76	36	34.5796	34.5756	33	2.9278
BH76	37	47.6956	47.7052	48.1	1.3474
BH76	38	33.3497	33.3756	33	1.3461
BH76	39	2.4421	2.303	6.1	2.2486
BH76	40	4.3573	4.1601	8	3.2227
BH76	41	5.0225	4.8792	5.2	5.7793
BH76	42	18.5758	18.4548	21.6	5.2097
BH76	43	10.2352	9.8564	11.9	2.247
BH76	44	9.5492	9.2654	15	1.1827
BH76	45	5.6004	5.272	6.3	6.0065
BH76	46	19.8396	19.4385	19.5	6.5012
BH76	47	3.9573	3.745	9.7	1.0976
BH76	48	3.9573	3.745	9.7	1.0976
BH76	49	3.2795	2.9251	3.4	9.5318
BH76	50	13.7649	13.3803	13.7	9.4191
BH76	51	0.4046	-0.1079	1.8	2.5992
BH76	52	1.6339	1.1583	6.8	2.5091
BH76	53	3.7136	3.3046	3.5	7.3615
BH76	54	21.9776	21.4352	20.4	7.4592
BH76	55	2.5544	2.4959	1.6	8.3365
BH76	56	32.5739	32.5128	33.8	7.3987
BH76	57	8.4248	8.2179	14.4	4.7277
BH76	58	9.2907	8.9873	8.9	5.441
BH76	59	-0.9436	-1.2508	2.9	1.7275
BH76	60	23.3695	22.8943	24.7	3.0231
BH76	61	8.1624	8.0468	10.9	4.7796
BH76	62	7.9825	7.8683	13.2	5.1307
BH76	63	-0.404	-0.672	3.9	1.6519
BH76	64	14.3998	14.0228	17.2	2.8831
BH76	65	8.9502	8.707	10.4	10.0971
BH76	66	11.0453	10.7425	9.9	10.7203
BH76	67	9.1568	8.6906	8.9	4.1863
BH76	68	17.1338	16.73	22	3.1931
BH76	69	10.651	10.0266	9.8	4.3795
BH76	70	14.6032	14.1018	19.4	3.7834
BH76	71	9.8687	9.2459	11.3	4.1428
BH76	72	17.6472	16.9213	17.8	4.3532
BH76	73	12.2694	11.7804	13.9	3.5611
BH76	74	16.0233	15.4917	16.9	4.1686
BH76	75	31.7387	31.1954	39.7	1.3394
BH76	76	31.7387	31.1954	39.7	1.3394
G21IP	1	313.742	313.742	314.9	0.2932
G21IP	2	124.083	124.083	123.3	0.0632
G21IP	3	202.664	202.664	214.9	0.1228
G21IP	4	201.803	201.803	190.4	0.3837
G21IP	5	268.769	268.769	259.6	0.1322
G21IP	6	341.266	341.266	335.3	0.4816
G21IP	7	315.293	315.293	313.8	0.1391
G21IP	8	403.579	403.579	401.7	0.6123
G21IP	9	118.247	118.247	118.5	0.2708
G21IP	10	169.761	169.761	176.3	0.207
G21IP	11	142.013	142.013	138	0.4489
G21IP	12	191.719	191.719	188	0.1859
G21IP	13	245.344	245.344	241.9	0.0594
G21IP	14	238.783	238.783	239	0.2641
G21IP	15	299.851	299.851	299.1	0.0504
G21IP	16	287.012	287.201	296.339	0.4815
G21IP	17	229.934	230.026	235.69	0.7737
G21IP	18	301.988	302.006	300.917	0.3729
G21IP	19	286.924	286.969	292.648	0.6705
G21IP	20	366.706	366.726	371.311	0.8251
G21IP	21	250.566	250.783	255.387	0.1179
G21IP	22	240.383	240.44	234.107	0.4005
G21IP	23	234.345	234.483	226.367	0.5099
G21IP	24	222.643	222.878	227.822	0.8924
G21IP	25	238.938	238.979	239.3	0.1238
G21IP	26	292.606	292.657	294.459	0.372
G21IP	27	256.945	257.104	264.585	0.3179
G21IP	28	236.546	236.816	243.709	0.2389
G21IP	29	323.56	323.618	322.986	4.1943
G21IP	30	361.194	361.25	359.365	1.5021
G21IP	31	286.413	286.457	277.727	0.1437
G21IP	32	247.567	247.643	242.854	4.7873
G21IP	33	222.147	222.213	215.737	1.2605
G21IP	34	260.742	260.796	265.083	1.5425
G21IP	35	290.728	290.778	291.699	4.1323
G21IP	36	267.127	267.207	261.153	9.3405
RSE43	1	-6.7335	-6.632	-15.3	9.1083
RSE43	2	8.8762	9.037	2	11.787
RSE43	3	9.4412	9.505	6.9	3.7917
RSE43	4	-1.1399	-1.0072	-0.7	1.0994
RSE43	5	-0.1324	-0.0334	0.1	0.7082
RSE43	6	1.1431	1.2069	1.4	0.6875
RSE43	7	-3.332	-3.2479	-3	1.0406
RSE43	8	-1.5915	-1.5337	-1.5	0.6526
RSE43	9	-2.5158	-2.4438	-2	0.3083
RSE43	10	-17.7873	-17.7208	-17.7	1.337
RSE43	11	-7.6202	-7.5782	-10.1	3.4184
RSE43	12	-6.396	-6.3694	-8.4	4.1978
RSE43	13	-6.2354	-6.1638	-6.4	1.1694
RSE43	14	-6.2359	-6.1541	-6.5	1.3135
RSE43	15	-6.3226	-6.2504	-6.6	1.4239
RSE43	16	-6.2139	-6.1558	-6.5	1.3161
RSE43	17	-3.456	-3.3394	-3.1	0.3995
RSE43	18	-3.9537	-3.9549	-3.8	0.6336
RSE43	19	-12.2264	-12.1824	-12.5	1.0251
RSE43	20	3.7463	3.7573	4.7	0.1345
RSE43	21	-12.5063	-12.4069	-13.1	1.1797
RSE43	22	-11.1695	-11.1071	-11.2	1.2789
RSE43	23	-8.6843	-8.6232	-8.9	1.7246
RSE43	24	-12.3637	-12.2	-13.3	1.3029
RSE43	25	-4.0819	-4.038	-3.5	0.9914
RSE43	26	-4.1852	-4.1233	-3.8	0.4745
RSE43	27	-3.4537	-3.3655	-2.9	0.2564
RSE43	28	-6.223	-6.1721	-6	0.6686
RSE43	29	-6.5645	-6.4662	-6.4	0.8963
RSE43	30	-4.8394	-4.8166	-4.3	0.3219
RSE43	31	0.7475	0.7868	0.6	0.4443
RSE43	32	-10.6347	-10.5591	-11.5	1.3595
RSE43	33	-8.2693	-8.1935	-9.1	1.4978
RSE43	34	2.141	2.1589	2.4	0.4404
RSE43	35	-9.4941	-9.4485	-10.1	1.0837
RSE43	36	0.3425	0.4533	-0.4	1.2218
RSE43	37	-2.7591	-2.6398	-3.5	1.0553
RSE43	38	-21.8777	-21.8002	-23.1	5.4034
RSE43	39	-25.6853	-25.5647	-25.1	2.2699
RSE43	40	-27.5021	-27.4029	-26.4	2.2306
RSE43	41	-12.4826	-12.4428	-13.1	3.3927
RSE43	42	-8.5048	-8.2656	-6.7	0.9994
RSE43	43	-2.5611	-2.3823	-2.3	0.4287
W4-11	1	107.632	107.667	109.493	0.5094
W4-11	2	210.357	210.803	213.169	1.8247
W4-11	3	68.9982	69.2029	73.57	1.1497
W4-11	4	318.722	319.397	324.945	4.0287
W4-11	5	281.005	281.284	281.287	2.1126
W4-11	6	78.7635	78.8579	84.995	1.223
W4-11	7	196.121	196.273	190.745	0.7727
W4-11	8	70.807	70.9895	73.921	1.5292
W4-11	9	526.333	528.136	535.885	8.2793
W4-11	10	310.419	310.693	307.87	1.538
W4-11	11	417.365	417.769	420.42	3.114
W4-11	12	608.872	610.085	607.023	6.2827
W4-11	13	374.248	374.985	382.753	5.4166
W4-11	14	236.462	236.94	242.267	4.3257
W4-11	15	707.919	709.13	713.08	5.8701
W4-11	16	1000.41	1002.7	1007.91	8.7213
W4-11	17	173.672	173.828	181.456	1.8568
W4-11	18	80.6325	80.6982	84.221	0.8169
W4-11	19	180.62	180.866	183.913	2.9632
W4-11	20	87.7899	87.8913	87.731	1.2155
W4-11	21	714.243	715.566	721.502	8.7354
W4-11	22	575.207	576.152	582.301	5.1916
W4-11	23	417.49	417.972	422.959	5.6459
W4-11	24	854.417	856.245	861.578	9.0294
W4-11	25	293.087	293.282	298.018	2.0236
W4-11	26	803.299	804.931	811.241	8.5814
W4-11	27	472.454	473.219	474.629	5.0773
W4-11	28	558.485	559.337	564.095	5.9626
W4-11	29	507.571	508.265	513.501	5.6178
W4-11	30	105.715	105.808	107.499	1.4857
W4-11	31	182.398	182.505	182.591	1.046
W4-11	32	83.432	83.4713	83.096	0.4622
W4-11	33	480.441	481.211	482.276	4.6548
W4-11	34	406.9	407.377	410.973	6.7649
W4-11	35	228.994	229.085	232.974	1.945
W4-11	36	137.648	137.681	141.64	1.4515
W4-11	37	443.14	443.796	446.081	7.966
W4-11	38	107.811	107.845	107.208	0.868
W4-11	39	698.66	699.938	705.605	8.0062
W4-11	40	670.534	671.746	677.864	9.9425
W4-11	41	699.655	700.981	704.1	9.4932
W4-11	42	562.161	563.489	577.78	9.9405
W4-11	43	465.734	466.39	470.973	8.075
W4-11	44	567.29	568.252	573.892	9.3368
W4-11	45	646.058	647.265	651.526	9.2384
W4-11	46	430.351	430.963	437.668	8.632
W4-11	47	420.292	421.079	430.967	7.0714
W4-11	48	307.781	308.123	309.099	4.0413
W4-11	49	352.503	353.019	359.934	6.3629
W4-11	50	429.676	430.369	438.281	4.5238
W4-11	51	431.544	432.155	439.441	5.728
W4-11	52	156.928	157.19	163.78	3.5998
W4-11	53	795.351	797.034	804.017	13.5573
W4-11	54	399.258	399.737	405.525	4.7891
W4-11	55	368.201	368.604	374.658	6.4637
W4-11	56	336.119	336.562	343.749	9.5148
W4-11	57	177.197	177.365	182.517	4.5502
W4-11	58	231.597	232.273	225.274	2.1121
W4-11	59	314.064	314.452	322.477	6.7726
W4-11	60	311.994	313.611	312.651	4.0369
W4-11	61	308.985	309.381	317.647	7.0731
W4-11	62	119.007	119.496	122.618	2.4686
W4-11	63	530.089	530.914	533.462	10.3886
W4-11	64	137.03	137.286	142.71	4.541
W4-11	65	494.57	495.305	501.899	10.6739
W4-11	66	330.082	330.525	336.249	8.1996
W4-11	67	624.295	625.534	635.101	13.6103
W4-11	68	396.697	397.221	403.743	10.3559
W4-11	69	242.07	242.642	248.059	4.9007
W4-11	70	469.95	470.93	478.76	13.6754
W4-11	71	391.628	392.212	398.472	8.2184
W4-11	72	304.072	304.376	313.418	4.7549
W4-11	73	289.759	290.079	298.203	4.7567
W4-11	74	249.661	250.017	266.163	17.496
W4-11	75	277.03	277.302	279.422	6.1598
W4-11	76	251.098	251.272	259.727	5.3539
W4-11	77	449.251	450.099	456.072	9.0821
W4-11	78	413.818	414.498	420.636	12.8241
W4-11	79	400.512	401.113	410.066	8.6065
W4-11	80	263.263	263.571	269.089	6.0231
W4-11	81	285.527	285.929	296.534	5.5406
W4-11	82	430.008	430.631	434.737	10.2248
W4-11	83	279.838	280.244	291.135	5.8606
W4-11	84	249.144	249.49	258.782	11.0921
W4-11	85	385.3	385.733	390.141	10.7548
W4-11	86	377.616	378.313	386.087	11.4563
W4-11	87	402.04	402.765	410.029	11.088
W4-11	88	129.02	129.16	132.721	5.9088
W4-11	89	162.815	163.526	165.128	7.7353
W4-11	90	160.82	161.188	166.229	5.8512
W4-11	91	487.512	488.427	502.037	11.4186
W4-11	92	216.116	216.28	228.485	4.0041
W4-11	93	213.837	214.106	224.864	10.309
W4-11	94	333.357	334.054	335.747	10.4786
W4-11	95	182.179	182.51	193.052	6.979
W4-11	96	276.851	277.541	285.447	8.2833
W4-11	97	171.085	171.293	175.533	9.8165
W4-11	98	359.501	360.123	364.971	12.3914
W4-11	99	340.024	340.662	350.149	9.8318
W4-11	100	195.373	195.615	205.89	6.549
W4-11	101	153.011	153.189	158.653	6.4367
W4-11	102	301.475	302.019	312.219	14.4374
W4-11	103	302.242	302.779	312.649	14.4953
W4-11	104	280.763	281.777	280.778	9.4534
W4-11	105	323.347	323.981	331.785	11.3731
W4-11	106	163.559	163.923	172.218	6.3639
W4-11	107	160.469	160.669	181.35	17.3594
W4-11	108	336.464	337.658	346.943	18.8223
W4-11	109	170.707	171.644	177.357	11.8546
W4-11	110	108.134	108.379	105.815	4.6521
W4-11	111	249.862	250.542	260.621	14.0802
W4-11	112	144.881	145.026	152.745	7.4453
W4-11	113	126.82	127.101	126.465	6.5739
W4-11	114	263.263	263.705	270.849	12.3736
W4-11	115	216.076	216.558	233.089	28.9045
W4-11	116	106.95	107.465	104.251	5.1556
W4-11	117	283.81	286.836	290.578	10.7195
W4-11	118	56.2641	56.6898	59.75	4.7412
W4-11	119	124.022	124.149	120.824	6.154
W4-11	120	33.3297	33.4178	39.042	6.1127
W4-11	121	211.218	211.691	233.297	34.4248
W4-11	122	201.186	202.185	208.781	14.1121
W4-11	123	108.265	108.871	117.593	5.081
W4-11	124	56.9156	57.1175	62.8	6.4036
W4-11	125	225.253	225.664	227.882	13.7583
W4-11	126	60.087	60.3368	65.447	10.8647
W4-11	127	163.803	165.155	168.364	12.3796
W4-11	128	93.452	94.2794	101.457	11.542
W4-11	129	231.991	234.557	234.348	14.9779
W4-11	130	49.1689	49.274	53.075	9.0251
W4-11	131	116.753	116.996	147.023	6.0638
W4-11	132	122.221	122.835	128.12	19.466
W4-11	133	87.795	88.08	93.78	12.9469
W4-11	134	66.3313	66.6935	67.459	4.4866
W4-11	135	111.786	112.105	134.721	36.5001
W4-11	136	113.662	114.201	126.385	25.4714
W4-11	137	141.727	142.292	152.369	28.7083
W4-11	138	136.706	137.071	147.428	16.3499
W4-11	139	84.1177	84.3633	105.239	7.3998
W4-11	140	5.7507	6.4068	2.669	2.4716
ALKBDE10	1	143.194	143.384	138.7	2.8178
ALKBDE10	2	108.529	108.778	106.6	4.4938
ALKBDE10	3	105.838	106.332	96.2	12.9273
ALKBDE10	4	137.653	137.686	142.1	1.4479
ALKBDE10	5	114.387	114.549	117.5	3.1299
ALKBDE10	6	132.979	133.081	139.2	1.8484
ALKBDE10	7	81.6847	81.8013	82.5	1.0538
ALKBDE10	8	53.4594	53.7912	62.2	6.5383
ALKBDE10	9	52.8826	53.3682	56.7	2.752
ALKBDE10	10	61.3359	61.4846	65.2	1.4981
BH76RC	1	-60.6897	-60.4442	-64.91	7.454
BH76RC	2	-30.5503	-30.3758	-26.32	2.6651
BH76RC	3	-104.042	-103.987	-103.28	4.4886
BH76RC	4	-50.177	-50.1824	-52.64	2.2951
BH76RC	5	-34.681	-34.3707	-32.16	1.7186
BH76RC	6	-27.8875	-27.7032	-26.12	3.0191
BH76RC	7	-20.0086	-20.1422	-20.32	0.4175
BH76RC	8	-37.9289	-38.0693	-36.71	0.6915
BH76RC	9	2.273	2.1669	3.69	6.2196
BH76RC	10	-25.9233	-26.0218	-19.55	0.7842
BH76RC	11	-46.4722	-46.6399	-40.02	1.2694
BH76RC	12	-27.769	-28.6989	-26.56	0.0719
BH76RC	13	-14.3465	-14.3302	-15.06	0.0025
BH76RC	14	-1.9192	-1.8611	-1.9	0.9854
BH76RC	15	-13.5534	-13.5757	-16.39	0.5751
BH76RC	16	0.6871	0.592	-3.11	1.0717
BH76RC	17	-14.2405	-14.1678	-13.28	0.4966
BH76RC	18	-10.4874	-10.4572	-10.32	0.1119
BH76RC	19	-1.2321	-1.2691	-5.01	0.0864
BH76RC	20	-18.2656	-18.1322	-16.84	0.097
BH76RC	21	-30.0165	-30.014	-32.22	0.9383
BH76RC	22	-0.8695	-0.7731	5.44	0.7213
BH76RC	23	-24.3198	-24.1517	-21.74	1.3103
BH76RC	24	0.1825	0.181	-2.32	0.3504
BH76RC	25	-14.8073	-14.6982	-13.26	1.241
BH76RC	26	-2.1017	-2.0421	0.42	0.6349
BH76RC	27	-7.9773	-8.0397	-13.12	0.9957
BH76RC	28	-3.9522	-4.0753	-9.56	0.5961
BH76RC	29	-7.7781	-7.675	-6.52	0.2089
BH76RC	30	-3.7531	-3.7105	-2.96	0.6085
HEAVYSB11	1	68.4825	69.1459	73.82	0.9277
HEAVYSB11	2	55.646	56.9737	61.74	0.4393
HEAVYSB11	3	44.9104	46.2093	52.92	0.2809
HEAVYSB11	4	62.7867	63.5134	67.85	4.2281
HEAVYSB11	5	54.5857	55.2936	58.37	3.2786
HEAVYSB11	6	48.0021	49.1927	52.91	3.1019
HEAVYSB11	7	52.6834	55.417	61.85	2.7702
HEAVYSB11	8	45.3862	47.9078	52.18	2.2297
HEAVYSB11	9	37.1418	39.2089	43.79	2.4536
HEAVYSB11	10	56.2778	56.7043	59.65	4.7184
HEAVYSB11	11	50.7539	51.2143	53.17	3.5282
YBDE18	1	59.3863	60.9864	57.17	3.7024
YBDE18	2	87.821	88.6504	91.14	3.5543
YBDE18	3	20.7889	22.2295	20.96	3.4818
YBDE18	4	30.8676	31.6169	36.4	4.3452
YBDE18	5	37.38	39.8181	38.99	3.3763
YBDE18	6	45.3206	46.6354	51.74	4.3169
YBDE18	7	19.1896	20.6499	12.31	4.4695
YBDE18	8	51.783	52.5343	53.73	3.2733
YBDE18	9	32.379	33.6378	32.58	4.3877
YBDE18	10	21.2759	21.9097	28.87	2.8951
YBDE18	11	37.774	40.8087	42.11	4.6197
YBDE18	12	32.6311	34.3305	42.81	2.7817
YBDE18	13	54.545	56.3342	52.28	6.8884
YBDE18	14	72.5493	73.4802	76.37	0.7632
YBDE18	15	44.5671	46.1947	44.8	5.0248
YBDE18	16	53.92	54.7937	60.11	2.9425
YBDE18	17	65.7615	68.5793	66.59	5.2024
YBDE18	18	71.7501	73.2648	78	2.518
DC13	1	-2.0263	-2.0375	-1	2.9934
DC13	2	-15.238	-9.2404	-7.7	13.2274
DC13	3	-7.2282	-7.1626	-15.2	4.8089
DC13	4	-10.8903	-17.2013	-18.8	0.8761
DC13	5	-22.0823	-23.8787	-22.9	5.8718
DC13	6	-8.184	-8.1979	-25.7	1.4063
DC13	7	-35.0718	-36.6642	-38.9	5.8227
DC13	8	-118.752	-119.678	-92	13.1984
DC13	9	-75.8811	-81.803	-106	17.5183
DC13	10	120.076	119.66	109.92	5.9502
DC13	11	-66.88	-67.9091	-65.3	7.2715
DC13	12	-58.763	-59.8544	-58.7	19.9584
DC13	13	153.8	157.842	152.6	0.3708
MB16-43	1	869.695	879.869	869.597	2.3614
MB16-43	2	721.573	732.198	737.787	1.8817
MB16-43	3	489.581	497.059	518.658	4.8246
MB16-43	4	358.567	366.367	356.848	5.0295
MB16-43	5	165.491	185.649	147.683	28.6483
MB16-43	6	366.473	374.564	368.494	12.5118
MB16-43	7	553.483	561.416	557.984	2.9514
MB16-43	8	656.017	668.17	681.96	9.6372
MB16-43	9	380.696	387.013	381.43	5.5527
MB16-43	10	41.2894	52.4014	46.3073	10.2364
MB16-43	11	280.295	288.038	294.406	5.8478
MB16-43	12	443.688	454.198	453.065	18.2649
MB16-43	13	-2.1146	9.5193	19.8751	32.4883
MB16-43	14	383.923	392.226	384.889	7.8763
MB16-43	15	209.666	219.355	216.096	5.2416
MB16-43	16	329.168	340.006	326.757	13.2844
MB16-43	17	642.032	649.032	653.593	5.0064
MB16-43	18	596.25	605.614	580.861	4.711
MB16-43	19	650.64	664.692	664.56	12.0805
MB16-43	20	257.533	266.703	242.805	11.9241
MB16-43	21	792.465	801.296	806.225	1.3657
MB16-43	22	697.619	705.134	706.204	2.65
MB16-43	23	236.394	247.968	215.393	8.0825
MB16-43	24	1043.26	1053.09	1070.64	3.6111
MB16-43	25	316.485	321.05	322.49	2.5759
MB16-43	26	357.785	367.251	373.668	10.884
MB16-43	27	112.108	122.916	114.967	18.048
MB16-43	28	339.492	347.991	325.121	12.6167
MB16-43	29	691.487	701.13	695.103	7.4264
MB16-43	30	1279.94	1289.61	1290.74	4.5042
MB16-43	31	540.715	557.024	534.9	9.2185
MB16-43	32	689.031	700.734	685.582	12.0767
MB16-43	33	314.329	326.145	312.692	11.9046
MB16-43	34	517.239	529.85	538.264	11.0801
MB16-43	35	210.767	223.416	228.175	12.57
MB16-43	36	546.614	554.162	552.85	2.1558
MB16-43	37	604.329	616.654	629.784	16.5073
MB16-43	38	103.32	112.901	98.1943	23.8097
MB16-43	39	438.921	445.409	436.404	7.1785
MB16-43	40	-356.333	-345.749	-362.981	23.9355
MB16-43	41	154.497	166.477	160.291	13.3565
MB16-43	42	748.805	758.397	754.646	7.92
MB16-43	43	427.252	440	421.968	5.6346
