# Supplementary material for: Extending density functional theory with near chemical accuracy beyond pure water
Source: Nat Commun. 2023 Feb 13;14:799. doi: 10.1038/s41467-023-36094-y (PMC9925738; doi:10.1038/s41467-023-36094-y)
Supplement: Supplementary file 5 — Supplementary Data [file 41467_2023_36094_MOESM5_ESM.zip › supp_data/Data2/water_aspirin/cplx_11.xyz]

c 4.09392143286931 6.48703420578925 2.24239328427178
c 4.3467338465623 5.51700290991384 1.28472304343062
c 2.77794795919743 6.74897142721592 2.64923230295112
o 5.13764251130462 7.19000842907986 2.81294877595833
c 3.30158402259844 4.70367299756327 0.88242877150844
c 1.76484006280011 5.94207332004467 2.13510763967914
c 2.45196592642481 7.96754161978546 3.42241519787586
c 2.00131257804563 4.83369086270549 1.34547802502617
o 3.17406328940727 8.91194434992687 3.64460502328786
o 1.17615774325054 8.0231043328184 3.80604014647578
c 5.59167003264028 8.32018766756564 2.25211945436042
o 6.56936797397661 8.83357571363857 2.74419445759589
c 4.86623280084617 8.92776848708223 1.09967594629826
h 5.34694881596467 5.38113011444483 0.90289620892832
h 3.4691627543382 3.93275768909914 0.14623160693364
h 0.74281164841553 6.17029622770276 2.39281847480965
h 1.23100084797661 4.17936365508689 0.9683366906753
h 1.03727516290042 8.75523154735286 4.42827205285382
h 5.38015210843986 9.82781930940593 0.7697576368284
h 4.78085591250499 8.15265549687692 0.34360950109799
h 3.8577109354852 9.17089237212688 1.44224537807189
o 2.70489985715964 10.30697759511553 6.11399697453199
h 3.0963759083971 9.87678739919956 5.3451700662247
h 3.47539056917388 10.79694586465429 6.41614345344958
