# Supplementary material for: Extending density functional theory with near chemical accuracy beyond pure water
Source: Nat Commun. 2023 Feb 13;14:799. doi: 10.1038/s41467-023-36094-y (PMC9925738; doi:10.1038/s41467-023-36094-y)
Supplement: Supplementary file 5 — Supplementary Data [file 41467_2023_36094_MOESM5_ESM.zip › supp_data/Data2/water_aspirin/cplx_12.xyz]

c 10.5087510399174 10.91956692735416 1.9189987902869
c 11.67305567372124 10.17186518264968 1.79710037964612
c 9.80804844151976 10.93838978542302 3.13363039395764
o 10.14626561357882 11.79652208737827 0.92495305229428
c 12.23654075046755 9.52203953902251 2.87799389018289
c 10.29783708658168 10.21440625864032 4.21906289974879
c 8.59094184586557 11.78054729347997 3.2937677090794
c 11.48931359776408 9.53982113038932 4.04519080460964
o 8.16146281289141 12.49805475156713 2.41112132556165
o 7.90141690881815 11.63348227844068 4.40240043711218
c 9.12391877811046 11.65357847562691 0.05407119891282
o 8.90926087046766 12.62836614410532 -0.61420587304966
c 8.41988485649483 10.33017986655366 0.07456542379987
h 12.09149949887471 10.25032534688581 0.80603536384652
h 13.25944829842514 9.18496433990225 2.94357190432721
h 9.87426965427827 10.18498112406589 5.21059299059423
h 11.90112826426868 9.15181817858335 4.96475185286265
h 7.1520061985515 12.28180863703785 4.25876568935104
h 9.20884651837175 9.58778578191535 -0.04004118400595
h 7.85206569544792 10.26416488221875 1.00055649349307
h 7.66270210213634 10.2737355807537 -0.70301783635524
o 7.33670119767477 15.05688168780695 1.34738023421185
h 7.53551145742753 14.27294908556354 1.87350835681066
h 7.98778811318628 15.05789318911097 0.63824952938713
