# Supplementary material for: Extending density functional theory with near chemical accuracy beyond pure water
Source: Nat Commun. 2023 Feb 13;14:799. doi: 10.1038/s41467-023-36094-y (PMC9925738; doi:10.1038/s41467-023-36094-y)
Supplement: Supplementary file 5 — Supplementary Data [file 41467_2023_36094_MOESM5_ESM.zip › supp_data/Data2/water_aspirin/cplx_14.xyz]

c 11.56782318657671 6.32737906210248 3.17341611522568
c 12.76956680260999 5.76026163923145 3.57435942446617
c 10.45341493351181 6.44108763990733 4.01528984165623
o 11.55448639709426 6.71412623958268 1.85288398040946
c 12.90950310559278 5.38339010893254 4.89815169834128
c 10.6383004380474 6.13949327594798 5.36213733584602
c 9.16288851290448 6.90810987343676 3.4426600120082
c 11.84513793027643 5.59801402725579 5.75966528892684
o 8.67525678700566 6.30120001377447 2.50470457079208
o 8.67439932862635 7.92218339453606 4.10847375516799
c 11.20865862949661 5.9442709942677 0.79940297377818
o 11.01010759298523 6.43137031327924 -0.27849654336805
c 11.0939951509951 4.45657407136282 1.01567695784538
h 13.50218488746978 5.49164471174484 2.82946708189284
h 13.81398489661471 4.8844207662716 5.21047752097498
h 9.87672808153286 6.39102099463709 6.08347237074424
h 12.06605810119753 5.38237702515382 6.79327199117201
h 7.7850412268799 8.25374296633997 3.77837636929541
h 10.48546562120925 4.32818344195254 1.90890240046444
h 10.63912714563299 4.06861496506966 0.10759614722181
h 12.0403246067566 3.96179679053935 1.2124036933831
o 7.87047929108005 6.3820739385267 -0.2982270882863
h 7.78203040442803 6.17695261020879 0.64079825973453
h 8.75345057074624 6.57088491841341 -0.62789810631313
