# Supplementary material for: Extending density functional theory with near chemical accuracy beyond pure water
Source: Nat Commun. 2023 Feb 13;14:799. doi: 10.1038/s41467-023-36094-y (PMC9925738; doi:10.1038/s41467-023-36094-y)
Supplement: Supplementary file 5 — Supplementary Data [file 41467_2023_36094_MOESM5_ESM.zip › supp_data/Data2/water_aspirin/cplx_15.xyz]

c 10.25626975878788 6.88270979762045 3.49705258142283
c 11.1450431420022 6.69128961378584 4.54586411900766
c 9.1039692294176 7.64303107213469 3.73726467780808
o 10.49960532968123 6.29866248199404 2.27507347957868
c 10.98672780559492 7.41685237908919 5.71314097041429
c 8.87641137866181 8.27250362336691 4.95837963520301
c 8.16009184723817 7.93987965636674 2.62710722760468
c 9.8732513616953 8.21774711757219 5.91284114355748
o 8.41388519595312 7.81340489811774 1.44157874923098
o 7.01005635782176 8.36984808502678 3.07746293606897
c 10.13514561058839 5.01213838927721 2.09035462876757
o 10.58678111067148 4.41295157350501 1.15464304512544
c 9.16673833138877 4.32935153343431 3.02263878095074
h 12.04273529184991 6.09687992449092 4.47822647456867
h 11.83626082198505 7.4410947066728 6.37820570776261
h 7.94104363628734 8.79833212291416 5.06871759704957
h 9.86667268776086 8.75827283460812 6.84634879278318
h 6.27337158842932 8.70129266279982 2.47972226201022
h 9.02198477463274 3.29760164817351 2.70770606246809
h 9.63147930500804 4.27669168845932 4.00410233021257
h 8.2388805766308 4.88750816870346 3.10379642558323
o 7.03691253351851 6.3042218777428 -0.70583021023407
h 7.52017414792565 6.85166520368774 -0.07461662829411
h 7.62616880483664 5.59124999708618 -0.9674004514183
