# Supplementary material for: Extending density functional theory with near chemical accuracy beyond pure water
Source: Nat Commun. 2023 Feb 13;14:799. doi: 10.1038/s41467-023-36094-y (PMC9925738; doi:10.1038/s41467-023-36094-y)
Supplement: Supplementary file 5 — Supplementary Data [file 41467_2023_36094_MOESM5_ESM.zip › supp_data/Data2/water_aspirin/cplx_17.xyz]

c 4.77360771951599 12.0560455245013 1.35060341680708
c 5.56404977464866 12.24395493816638 0.22623670765382
c 3.54014836847147 11.43738319856641 1.11350438438604
o 5.27603202234025 12.25792731806578 2.61878015396926
c 5.16801972031308 12.07613163939482 -1.089213417958
c 3.1988637900193 11.03539977344901 -0.17511119003349
c 2.56218111256279 11.37224895469703 2.23078474742989
c 3.98462309079527 11.37410282166033 -1.26181327215107
o 2.76230947157048 11.6704514216882 3.38445488543333
o 1.37236791431418 10.88658677923367 1.88100456049165
c 5.25783921279647 13.36459179112935 3.36613490903747
o 5.88885135636649 13.37479221247836 4.40343333117847
c 4.57538903050374 14.56504291953929 2.80939161147466
h 6.43318838724897 12.83810908046438 0.45697679841563
h 5.85375853915839 12.31153321273529 -1.88940802367536
h 2.23664821620097 10.58620208345137 -0.36391634782701
h 3.78752002076676 11.04641785297431 -2.2712903572669
h 0.93156803414247 10.73801819403749 2.73093869748116
h 3.84289280485237 14.28623731127657 2.05756180980168
h 4.20539554795463 15.19679263045038 3.61143594922571
h 5.2905623152637 15.18558097265419 2.26146251889518
o 0.42343841723588 10.05300458040052 4.411129424045
h 1.38033368571644 9.96195853544049 4.38897293301287
h 0.31084576142893 10.78199442577967 5.02787303696684
