# Supplementary material for: Extending density functional theory with near chemical accuracy beyond pure water
Source: Nat Commun. 2023 Feb 13;14:799. doi: 10.1038/s41467-023-36094-y (PMC9925738; doi:10.1038/s41467-023-36094-y)
Supplement: Supplementary file 5 — Supplementary Data [file 41467_2023_36094_MOESM5_ESM.zip › supp_data/Data2/water_aspirin/cplx_18.xyz]

c 4.00135895682645 5.73717088524656 1.61789794005199
c 4.63312697118946 4.55319416207293 1.269938931942
c 2.7035486546497 5.71143652078361 2.1479371012263
o 4.71951414836296 6.91639713134401 1.67022999984867
c 3.99547788381704 3.32508846403796 1.29899839241661
c 2.05164922962403 4.48222029581757 2.07144525578645
c 2.05151851904801 6.88288977595622 2.77367141892873
c 2.66313698102332 3.30654294697151 1.68181544524703
o 1.64971752142812 7.87042244279965 2.20268572798655
o 1.84969038435836 6.71160872218606 4.08052644926341
c 4.67150371554986 7.86136623473025 0.72012261578959
o 5.1824040517069 8.92159022380657 0.99671673936158
c 4.02521549894033 7.4383909839685 -0.55539420541504
h 5.65591354713714 4.63455864680374 0.93531886255604
h 4.5014662954841 2.45521800111456 0.9095366719981
h 1.01721711019439 4.52808413774747 2.37292388955643
h 2.17157939786669 2.3592273009138 1.83905432885118
h 1.61387381696227 7.58566058548502 4.43109037179978
h 3.17813397230315 6.75614043094848 -0.56153448849696
h 3.75821655673122 8.30302727624477 -1.15609502965439
h 4.86433101613978 6.96738439572801 -1.07271164790214
o 1.9871931910097 9.56132151688433 4.68851348923881
h 2.90460949033775 9.60452345099241 4.97295992330812
h 1.76149234960341 10.48864852643517 4.80513137994794
