# Supplementary material for: Extending density functional theory with near chemical accuracy beyond pure water
Source: Nat Commun. 2023 Feb 13;14:799. doi: 10.1038/s41467-023-36094-y (PMC9925738; doi:10.1038/s41467-023-36094-y)
Supplement: Supplementary file 5 — Supplementary Data [file 41467_2023_36094_MOESM5_ESM.zip › supp_data/Data2/water_aspirin/cplx_20.xyz]

c 3.69853637701898 6.67772359789536 1.47454981743346
c 4.00939648647543 5.53592600670592 0.75228163962531
c 2.35773947786298 7.01158622446984 1.71269814739585
o 4.74500790455296 7.48093088358062 1.88542129478048
c 2.94744722398543 4.78198001398811 0.28375890482294
c 1.31772772059955 6.29372439043738 1.12546207365544
c 2.14375019578034 8.14665725312245 2.63725840229236
c 1.61935223719836 5.16609253130545 0.38693999823723
o 1.79692589689872 9.29564129850004 2.48813437949772
o 2.74032508604558 7.79267475180613 3.77600183149712
c 5.47047393663989 8.3455978305872 1.1615250888104
o 6.34424908581978 8.9215487013663 1.76683156736798
c 5.28418448645004 8.39239071767422 -0.31720623306427
h 4.99518455834983 5.14137947204172 0.55931008655874
h 3.19465555574567 3.83097242226252 -0.16216922398129
h 0.31951210244821 6.69788173977237 1.18260263365611
h 0.83214856678689 4.59292461518285 -0.07733227861501
h 2.68525823299095 8.56496243522809 4.36167285391878
h 5.68336673558759 9.32861791288743 -0.70085033469451
h 5.90591753514768 7.57198501940762 -0.66377272639521
h 4.21603202905896 8.33515899013991 -0.53936439036321
o 3.00378468090038 9.64374751281755 5.32565631519978
h 2.7023022393887 10.45938986492174 4.91545546421054
h 3.93798624424333 9.84976028201788 5.42210403607213
