# Supplementary material for: Extending density functional theory with near chemical accuracy beyond pure water
Source: Nat Commun. 2023 Feb 13;14:799. doi: 10.1038/s41467-023-36094-y (PMC9925738; doi:10.1038/s41467-023-36094-y)
Supplement: Supplementary file 5 — Supplementary Data [file 41467_2023_36094_MOESM5_ESM.zip › supp_data/Data2/water_aspirin/cplx_22.xyz]

c 3.79496692268966 5.94104753171819 2.25318304724175
c 4.45438622342163 4.97342215380517 1.51097384020713
c 2.39445079876178 6.00760859465454 2.25947526891767
o 4.56169279769528 6.93781163933363 2.82559271505156
c 3.70719944069607 3.9937911935926 0.88032375825912
c 1.69784707128149 5.01231587131098 1.57688309153027
c 1.83066638193518 7.20178938656584 2.92661008631247
c 2.32139865186501 3.9730584961324 0.91425691741589
o 1.31209279323257 8.14884777077309 2.38176943355209
o 2.05973587918843 7.18225824538685 4.24003598056397
c 4.86285004436369 8.05994322850903 2.15618949785319
o 5.28471241170765 8.97123712672565 2.82937145507238
c 4.51618723202818 8.19867819549961 0.7125423131853
h 5.53337757762143 4.99400497935427 1.51707026892379
h 4.17140405389178 3.21140397582439 0.30001035090749
h 0.62011644789462 4.98580172958481 1.54796261448956
h 1.70202653685869 3.22785873744677 0.44010992361133
h 1.66278989495735 7.90877671396064 4.74706259040677
h 4.53350584723258 9.27087979603367 0.53051367576604
h 5.18812778454297 7.73944465305318 -0.00671166391131
h 3.51456268124821 7.87721012692616 0.41760852690788
o 1.01332005980433 9.43405641919345 5.39347556073123
h 0.70787188968653 9.57666490895564 4.4930350678292
h 1.85448177003286 9.8247609327864 5.64699665490481
