# Supplementary material for: Extending density functional theory with near chemical accuracy beyond pure water
Source: Nat Commun. 2023 Feb 13;14:799. doi: 10.1038/s41467-023-36094-y (PMC9925738; doi:10.1038/s41467-023-36094-y)
Supplement: Supplementary file 5 — Supplementary Data [file 41467_2023_36094_MOESM5_ESM.zip › supp_data/Data2/water_aspirin/cplx_26.xyz]

c 3.97726828060667 12.26584489914222 1.06952766444944
c 4.9354558109283 12.65850517361192 0.14648728106758
c 2.61089073018497 12.45051707365348 0.82603344437663
o 4.31288141847886 11.63549664452073 2.24913924211961
c 4.51789105940137 13.19802365547 -1.05766093124137
c 2.18171343639685 12.94835316333885 -0.40138738815129
c 1.59817252097973 12.08763790854547 1.8515568445692
c 3.16036136151721 13.36802863017793 -1.284098848024
o 1.6012492772988 12.48431494089086 2.99285814958027
o 0.77322430302732 11.13600287261123 1.41828958299906
c 4.80642322845768 12.28136958781594 3.3087811305259
o 5.30382975072031 11.71324045114693 4.25961465863474
c 4.92599805352268 13.76397648223007 3.24272901343509
h 5.98516101697401 12.57622548255236 0.37672859285195
h 5.17941264584987 13.66118536083381 -1.77448268847063
h 1.1755348563928 13.26351167602427 -0.62846556103482
h 2.91322836543089 13.90252936215775 -2.18881165541725
h 0.24244719508452 11.04956545550573 2.22424828289999
h 3.97369094069218 14.23313260354834 3.01352380493143
h 5.28877298433923 14.22900778413998 4.15455039102827
h 5.65778834929474 14.09946846445576 2.50198973530324
o 2.70489985715964 10.30697759511553 6.11399697453199
h 3.0963759083971 9.87678739919956 5.3451700662247
h 3.47539056917388 10.79694586465429 6.41614345344958
