# Supplementary material for: Extending density functional theory with near chemical accuracy beyond pure water
Source: Nat Commun. 2023 Feb 13;14:799. doi: 10.1038/s41467-023-36094-y (PMC9925738; doi:10.1038/s41467-023-36094-y)
Supplement: Supplementary file 5 — Supplementary Data [file 41467_2023_36094_MOESM5_ESM.zip › supp_data/Data2/water_aspirin/cplx_29.xyz]

c 3.7882016052821 11.88197894775021 1.73928161004699
c 4.54153150920392 11.94147665044142 0.57598325731455
c 2.3893445352866 11.91449827838037 1.68905967862009
o 4.4415471857724 11.78652583248294 2.94985454272411
c 3.88566384115758 11.95733595487825 -0.64262230339256
c 1.72457047576516 11.94937339197499 0.46617170614552
c 1.61002701495184 11.78928130687197 2.94840975340403
c 2.50244685238487 11.86368005275668 -0.67427722833284
o 2.10087749028088 11.96121241655518 4.03902256529408
o 0.35568742186093 11.50494728087168 2.6024969483283
c 4.96046759011221 12.85976220386521 3.55190239069038
o 5.53040012661818 12.75646097212341 4.61903599079295
c 4.62271988768665 14.19678001383006 2.99056996883781
h 5.61444692180998 11.91293109850776 0.67447029057418
h 4.48604684385506 11.82286237185248 -1.52998925700668
h 0.64858339314528 12.01476685759995 0.43067226769793
h 2.00361022196201 11.90878590974712 -1.63051908633651
h -0.2346925665489 11.27361499249073 3.33509645260668
h 3.5906365345967 14.26312743206811 2.65900805473843
h 4.75132012030593 14.97781770471897 3.73402144130173
h 5.27483426055851 14.40223766525091 2.13657899524003
o 6.01841307826018 9.81773075341379 4.71545985731485
h 5.27607076658113 9.68875928834669 4.11403972813601
h 5.98944081654563 10.74160558772475 4.98122899727539
