# Supplementary material for: Extending density functional theory with near chemical accuracy beyond pure water
Source: Nat Commun. 2023 Feb 13;14:799. doi: 10.1038/s41467-023-36094-y (PMC9925738; doi:10.1038/s41467-023-36094-y)
Supplement: Supplementary file 5 — Supplementary Data [file 41467_2023_36094_MOESM5_ESM.zip › supp_data/Data2/water_aspirin/cplx_3.xyz]

c 3.99161211858653 6.37737423467616 2.35536971109132
c 4.45657879842564 5.34313947144114 1.55776608986574
c 2.6528994928996 6.35693728567913 2.77171821974844
o 4.8710079144422 7.33551303906186 2.82194560215992
c 3.59318718835156 4.40372333507956 1.02135522315845
c 1.82987727232188 5.31313155868947 2.35350734326809
c 2.1794073339538 7.56610965702892 3.4807292973645
c 2.27371740140437 4.37150417414176 1.44560335920567
o 2.50647707959503 8.69085570854721 3.17962944182123
o 1.21274728381918 7.36288338231527 4.37639064719284
c 5.22171657527298 8.27349343876644 1.93022152805852
o 5.86318249151645 9.22602722499372 2.30810936727159
c 4.83642411889833 8.07583218108299 0.50333000710286
h 5.50479939580871 5.43133163633739 1.31664611348123
h 3.95956447353437 3.66257578491058 0.32792368573427
h 0.83206328689508 5.37961125360725 2.75722796421316
h 1.54449582856281 3.69366038253993 1.03024384353271
h 0.74441739594839 8.16756302429292 4.65139785305295
h 3.79407394158297 7.76527904299126 0.49267715232897
h 4.89733803515116 9.07405011347842 0.07956558775068
h 5.48422647324285 7.37058771731647 -0.02256137628123
o 0.42343841723588 10.05300458040052 4.411129424045
h 1.38033368571644 9.96195853544049 4.38897293301287
h 0.31084576142893 10.78199442577967 5.02787303696684
