# Supplementary material for: Extending density functional theory with near chemical accuracy beyond pure water
Source: Nat Commun. 2023 Feb 13;14:799. doi: 10.1038/s41467-023-36094-y (PMC9925738; doi:10.1038/s41467-023-36094-y)
Supplement: Supplementary file 5 — Supplementary Data [file 41467_2023_36094_MOESM5_ESM.zip › supp_data/Data2/water_aspirin/cplx_30.xyz]

c 11.34881340063664 6.64505426838109 3.44348229724787
c 12.25924807588315 6.07357078722837 4.3215943886859
c 10.03428697278607 6.86595379092178 3.87569816736791
o 11.8218707045174 7.03530698168064 2.21162351749499
c 11.95760644706958 5.81014167113677 5.64585183527705
c 9.74627803531264 6.76568743589648 5.23442461975308
c 8.92587636234285 7.41499741740873 3.05019816674582
c 10.72108413848058 6.26570148170561 6.07552635766656
o 8.57104690327677 6.96880098700351 1.97275232885291
o 8.24721520754049 8.33662239406896 3.68289177983104
c 11.59019820103687 6.36386203963262 1.06376213494124
o 11.80253555988215 6.83938176062726 -0.01667735427158
c 11.07476057102199 4.95052659634159 1.16361844491771
h 13.26707826660851 5.90567825788831 3.97541618279339
h 12.67317003524075 5.44811179067633 6.36800713410663
h 8.81817989842736 7.09575418100521 5.67405253579115
h 10.59470207444798 6.20896207359997 7.14531890060544
h 7.38854270075598 8.59973427839288 3.23199541032844
h 10.04396493063919 4.95236432988464 1.51304799286219
h 11.10252250800683 4.56018023746718 0.14927780782839
h 11.70132864259861 4.37416446459636 1.83760995395358
o 6.01841307826018 9.81773075341379 4.71545985731485
h 5.27607076658113 9.68875928834669 4.11403972813601
h 5.98944081654563 10.74160558772475 4.98122899727539
