# Supplementary material for: Extending density functional theory with near chemical accuracy beyond pure water
Source: Nat Commun. 2023 Feb 13;14:799. doi: 10.1038/s41467-023-36094-y (PMC9925738; doi:10.1038/s41467-023-36094-y)
Supplement: Supplementary file 5 — Supplementary Data [file 41467_2023_36094_MOESM5_ESM.zip › supp_data/Data2/water_aspirin/cplx_33.xyz]

c 10.60112133348564 7.03905007185976 3.6961958195463
c 11.75326436033693 6.63478176726605 4.35627068786362
c 9.38819802675341 7.10552398269043 4.39475489781548
o 10.66907140060988 7.24062986239413 2.33667215660582
c 11.78198845112325 6.58894923963846 5.73870133590728
c 9.40746221971695 6.96687909843893 5.78023180205766
c 8.21337924343034 7.55662658869459 3.60242910854912
c 10.59686460763949 6.73408339323693 6.44266139802151
o 7.9914106979778 7.25639588353976 2.44205155502863
o 7.44228827785534 8.26265377154649 4.38806195650281
c 10.21902652831619 6.28874672991447 1.49199812468656
o 10.11451765735313 6.62346513828362 0.34500332183144
c 9.86156636171856 4.92148092497004 2.01732724234276
h 12.59489017336362 6.59816566629245 3.68242048456624
h 12.75042088335787 6.33564561221468 6.14191465162949
h 8.52262637673074 7.00624197913673 6.39594186886853
h 10.55068250806099 6.70018342207916 7.5198641654463
h 6.73884297680812 8.66260758082013 3.79219660840288
h 9.37218709456067 4.36876924035847 1.21753867584058
h 10.77934060655554 4.38517281959742 2.24556389941829
h 9.23004415013947 4.90368262720934 2.90045141832963
o 3.73609399432317 9.8797031277367 5.14747666997353
h 3.46936473834164 10.17698507758413 4.27004241910883
h 4.65781842764791 10.14871303383229 5.20293004328795
