# Supplementary material for: Extending density functional theory with near chemical accuracy beyond pure water
Source: Nat Commun. 2023 Feb 13;14:799. doi: 10.1038/s41467-023-36094-y (PMC9925738; doi:10.1038/s41467-023-36094-y)
Supplement: Supplementary file 5 — Supplementary Data [file 41467_2023_36094_MOESM5_ESM.zip › supp_data/Data2/water_aspirin/cplx_38.xyz]

c 10.77357302760008 11.31204667059605 0.77122748242458
c 12.01577754505907 10.92410533828533 0.28547877121882
c 10.42020767686906 10.87005006995704 2.05436434718882
o 10.06197397478589 12.04079445079131 -0.15133762132659
c 12.85992578840525 10.21761572618302 1.11998803838688
c 11.29881115718546 10.16136317891314 2.8716938622474
c 9.11285868396324 11.34379619391572 2.58598906461054
c 12.55761257834899 9.82704457386496 2.41500699892183
o 8.62193614779836 12.45282937824776 2.50011557810842
o 8.48300023375208 10.36896311678995 3.20171470159002
c 8.73724130508361 11.9423729859964 -0.39517705811465
o 8.13953562131368 12.89650744064667 -0.81381604927547
c 8.02777116637031 10.64789826747259 -0.13353807073663
h 12.35513493559885 11.20705406879048 -0.69851190616108
h 13.88471385846353 10.00464480492369 0.85785676976979
h 11.01395345979765 10.00809186661651 3.90065989855768
h 13.14159416894161 9.28606549463583 3.14441583542028
h 7.5592232572479 10.67645018253396 3.43551422815797
h 8.66174624286881 9.99108947075685 0.46095495551805
h 7.07393990738049 10.73928527524571 0.38230141812593
h 7.88471417262472 10.17373438702927 -1.10093184524031
o 3.73609399432317 9.8797031277367 5.14747666997353
h 3.46936473834164 10.17698507758413 4.27004241910883
h 4.65781842764791 10.14871303383229 5.20293004328795
