# Supplementary material for: Extending density functional theory with near chemical accuracy beyond pure water
Source: Nat Commun. 2023 Feb 13;14:799. doi: 10.1038/s41467-023-36094-y (PMC9925738; doi:10.1038/s41467-023-36094-y)
Supplement: Supplementary file 5 — Supplementary Data [file 41467_2023_36094_MOESM5_ESM.zip › supp_data/Data2/water_aspirin/cplx_39.xyz]

c 10.14106371856981 11.2217856480641 1.84246473211679
c 11.30530816101788 10.50109627614664 1.60866106562227
c 9.57719996277216 11.24535727153531 3.12627564912613
o 9.60392274791968 11.8073972665745 0.7212548428386
c 11.93605365779953 9.94888952638871 2.70654422463298
c 10.18663856197287 10.60345158504128 4.20272839852813
c 8.3665954710344 12.076055774469 3.3724433024743
c 11.37597939643463 9.94147391666986 3.97432776018202
o 7.6286466640877 12.56018773485914 2.53615288701912
o 8.14904393689768 12.27220649103556 4.65319914696518
c 8.80116427386809 11.12943647290292 -0.12727868245341
o 8.23008755828162 11.8036378631102 -0.9410397899113
c 8.72571122990831 9.63770707300847 0.00124331035527
h 11.88669851516113 10.27748219361485 0.7280685868314
h 12.79644733897123 9.33320592610974 2.49460921717767
h 9.63549288678285 10.63360122841275 5.12940881405598
h 11.90539172329524 9.42473050108201 4.76073031252286
h 7.22375521146461 12.63786252749117 4.76594160034185
h 9.67999304314525 9.22590925320746 0.32760650401515
h 8.00748451751904 9.54403220512973 0.8134079794266
h 8.20834257220161 9.16773336200888 -0.83098369770093
o 3.00378468090038 9.64374751281755 5.32565631519978
h 2.7023022393887 10.45938986492174 4.91545546421054
h 3.93798624424333 9.84976028201788 5.42210403607213
