# Supplementary material for: Extending density functional theory with near chemical accuracy beyond pure water
Source: Nat Commun. 2023 Feb 13;14:799. doi: 10.1038/s41467-023-36094-y (PMC9925738; doi:10.1038/s41467-023-36094-y)
Supplement: Supplementary file 5 — Supplementary Data [file 41467_2023_36094_MOESM5_ESM.zip › supp_data/Data2/water_aspirin/cplx_44.xyz]

c 5.195865411169 13.04128603687649 1.74620697810874
c 5.59942286923292 14.13723016770438 0.99763707677948
c 4.16896966184012 12.19613804025655 1.3084959541082
o 5.88085371812191 12.73190913131683 2.90229330233785
c 5.08272993131715 14.37854967798663 -0.26339693423188
c 3.67349914160504 12.37985019558592 0.02033652979457
c 3.72473352997467 11.00390215513306 2.07674438269534
c 4.14187385484227 13.46044732353226 -0.70491776852017
o 4.15526648614516 10.62193852042429 3.1391360238479
o 2.64428683213159 10.46260918381268 1.51682812844969
c 5.67484804838953 13.15308742832573 4.1527919424853
o 6.27958075408621 12.61883280766138 5.06006187693199
c 4.78467917091508 14.32838495311215 4.36029940196012
h 6.35490365362495 14.7566893377673 1.45280866683281
h 5.36550001274355 15.22170594651613 -0.87584416891291
h 3.19996531821954 11.5803404863731 -0.52723510082794
h 3.78075331545364 13.58375221667216 -1.71469937381272
h 2.37208320788707 9.61975967466446 1.9096068063238
h 4.62122898574212 14.44281735041441 5.42787637732896
h 5.23781308115365 15.22279015526526 3.94318192990738
h 3.74196017955043 14.14881377251984 4.08234637212171
o 8.024503313321 15.75086581955677 3.53607943974343
h 7.84840942795674 14.85706045742788 3.21829088771647
h 8.80339265460401 15.61457451317788 4.08520385647578
