# Supplementary material for: Extending density functional theory with near chemical accuracy beyond pure water
Source: Nat Commun. 2023 Feb 13;14:799. doi: 10.1038/s41467-023-36094-y (PMC9925738; doi:10.1038/s41467-023-36094-y)
Supplement: Supplementary file 5 — Supplementary Data [file 41467_2023_36094_MOESM5_ESM.zip › supp_data/Data2/water_aspirin/cplx_52.xyz]

c 4.6748643237523 12.69420136202395 1.15508359248222
c 5.21185966880796 13.84002163803235 0.58671670407858
c 3.38970349747194 12.23559163545541 0.84136447501343
o 5.46270438643594 11.94305641450127 2.00157512256824
c 4.46722126227847 14.58170156083955 -0.31374872632947
c 2.71723206155793 12.89264612961224 -0.18560067762378
c 2.66271578620748 11.23789485516051 1.6690526803829
c 3.25417755049859 14.04855886375869 -0.72282884203957
o 2.80824045305258 11.07817521768933 2.85785167000051
o 1.78844339078437 10.48334325573112 1.0056003371641
c 5.63906818629269 12.28850183401873 3.27951862438445
o 6.23266793690754 11.47901815897318 3.9626320005104
c 5.05802889905875 13.57524796938381 3.75223625955245
h 6.22736244872916 14.09328782462038 0.84415094353759
h 4.81943742583664 15.55505103338849 -0.62115333929137
h 1.73961644791792 12.50105457864599 -0.41842787630785
h 2.60870172495869 14.71827952660171 -1.27064835375638
h 1.30909078715107 9.88273069662055 1.5957281461337
h 3.98833416070535 13.47311975696512 3.90988881231839
h 5.60957721896883 13.76125341800298 4.66901017468131
h 5.24241284731769 14.30370158255121 2.95717369620799
o 7.06480620240878 6.35230936154123 -0.01679311333542
h 7.18975310629687 6.63427377569025 0.89783845700803
h 7.86369965763029 6.15938814443489 -0.51531241904223
