# Supplementary material for: Extending density functional theory with near chemical accuracy beyond pure water
Source: Nat Commun. 2023 Feb 13;14:799. doi: 10.1038/s41467-023-36094-y (PMC9925738; doi:10.1038/s41467-023-36094-y)
Supplement: Supplementary file 5 — Supplementary Data [file 41467_2023_36094_MOESM5_ESM.zip › supp_data/Data2/water_aspirin/cplx_6.xyz]

c 10.06086488839836 11.41346855168232 0.81357807166991
c 10.9932535278476 10.64305529456521 0.13046945165629
c 9.87670244843679 11.25854868912147 2.19515420067222
o 9.3360779842427 12.33275339640729 0.09373613523424
c 11.77137781111418 9.70944614956289 0.78698771731062
c 10.76010542218306 10.41008306208635 2.85992048103807
c 8.86061887713636 11.98172761718149 3.00805536290805
c 11.68343995098907 9.65179897456698 2.16899967357319
o 8.39361197318208 13.07236684586113 2.74207690705649
o 8.42210044760017 11.24775909938047 4.00561797396361
c 8.13085470687186 12.18549558256653 -0.49771393319752
o 7.69251575081059 13.1186021098215 -1.11419950466794
c 7.61746711764022 10.77892616426011 -0.57162841934143
h 10.76851543700134 10.68489535570435 -0.92366685266553
h 12.5119984276301 9.12612013646561 0.26213352532947
h 10.65570462202776 10.36763923346969 3.93263021889332
h 12.36607472138252 8.97509140300785 2.66073822666402
h 7.67159132791443 11.7087219133603 4.48187817239914
h 8.38748984744147 10.01530496055083 -0.67502966190859
h 7.13418066321972 10.68482483562225 0.39884321223576
h 6.9433970586591 10.74914548152251 -1.42362025111142
o 8.024503313321 15.75086581955677 3.53607943974343
h 7.84840942795674 14.85706045742788 3.21829088771647
h 8.80339265460401 15.61457451317788 4.08520385647578
