# Supplementary material for: Extending density functional theory with near chemical accuracy beyond pure water
Source: Nat Commun. 2023 Feb 13;14:799. doi: 10.1038/s41467-023-36094-y (PMC9925738; doi:10.1038/s41467-023-36094-y)
Supplement: Supplementary file 5 — Supplementary Data [file 41467_2023_36094_MOESM5_ESM.zip › supp_data/Data2/water_aspirin/cplx_7.xyz]

c 10.03275495163398 11.57923164852296 1.55107066451547
c 11.37666962597938 11.34897191667373 1.28574756381285
c 9.51346730638651 11.10552167288786 2.76458117373858
o 9.27689158955267 12.18928731376901 0.57892059786406
c 12.17937138289113 10.66526669842 2.1781245725106
c 10.3302210505786 10.45040817223178 3.68433579148948
c 8.11308805221048 11.42107223742041 3.15902718132945
c 11.63749716057673 10.16059638253115 3.34974460809024
o 7.27185804690531 11.92363505609321 2.43923790922669
o 7.78579798673259 10.95437393671675 4.34275572407424
c 8.67295902602918 11.52769503942686 -0.43183273921279
o 7.99611241337584 12.19138538266406 -1.16958410615011
c 8.76586641318264 10.03217750658654 -0.47940604763045
h 11.9516186604074 11.63634641791861 0.41954282002708
h 13.22273032288959 10.63577977778194 1.90464203661499
h 9.91706602557177 10.13298942548733 4.62876972306763
h 12.19371177673811 9.60739933666309 4.09158589641881
h 6.82627068638704 11.18305167327992 4.51476817132181
h 9.80252911180314 9.72371275817756 -0.34931334485864
h 8.13119080661601 9.50102396100132 0.22720475965966
h 8.51667954308765 9.75553727940004 -1.50044644959531
o 7.27086661793157 14.3747214633307 0.98955397913125
h 7.72620894299239 13.63958257106219 1.41748016635852
h 7.55830137040438 14.38105358274876 0.07079246570954
