# Supplementary material for: Extending density functional theory with near chemical accuracy beyond pure water
Source: Nat Commun. 2023 Feb 13;14:799. doi: 10.1038/s41467-023-36094-y (PMC9925738; doi:10.1038/s41467-023-36094-y)
Supplement: Supplementary file 5 — Supplementary Data [file 41467_2023_36094_MOESM5_ESM.zip › supp_data/Data2/water_aspirin/cplx_8.xyz]

c 11.02700088038783 6.8417414969706 2.50528566446683
c 12.26262327345368 6.43934374798975 2.99301373454474
c 9.95414503847436 6.88484929949862 3.40567928542473
o 10.90861595907197 7.35471523976163 1.23390876441263
c 12.45924413097454 6.21031824119817 4.34317216611593
c 10.11343461874474 6.57719044811638 4.75442415306944
c 8.66571536241594 7.45030932171384 2.92435099775943
c 11.3677036599123 6.20531457423004 5.19737157059498
o 8.11385024481812 7.21018796302082 1.86431739013064
o 8.05744921309267 8.17371227351807 3.82821776480641
c 10.18362883898869 6.69826905465586 0.30354957926591
o 9.87906535814792 7.3242308749441 -0.67316352793038
c 9.90340264836634 5.23596072373307 0.54080868038749
h 13.04269964067467 6.407533005876 2.24855567039411
h 13.43344802792364 5.90174715209723 4.69003777811572
h 9.26336607534623 6.57076223124422 5.41844597491008
h 11.30700817801117 5.91653916459359 6.23495175670407
h 7.2841049665973 8.5933143029088 3.34270085238789
h 9.28312348158275 4.82669202917644 -0.25442519651268
h 10.82199675503612 4.65461678377666 0.52493372914344
h 9.42458902010659 5.01345492771036 1.48963641939851
o 6.82050016828774 5.84691300284132 -0.28924277574164
h 7.46762866669026 6.31781082423906 0.25033716964615
h 7.2409958063409 6.15296691413128 -1.09762713279609
