# Supplementary material for: Extending density functional theory with near chemical accuracy beyond pure water
Source: Nat Commun. 2023 Feb 13;14:799. doi: 10.1038/s41467-023-36094-y (PMC9925738; doi:10.1038/s41467-023-36094-y)
Supplement: Supplementary file 5 — Supplementary Data [file 41467_2023_36094_MOESM5_ESM.zip › supp_data/Data2/water_aspirin/ref]

kcal/mol, cluster order
-5.833 
-4.241 
-8.402 
-5.401 
-5.458 
-3.176 
-4.876 
-5.738 
-3.854 
-2.514 
-6.317 
-5.829 
-7.659 
-6.042 
-6.142 
-4.255 
-7.510 
-5.000 
-4.178 
-4.416 
-2.263 
-9.083 
-7.331 
-0.920 
-0.279 
-3.034 
-1.959 
-3.508 
-5.829 
-2.436 
-0.140 
-1.248 
0.091 
-0.802 
0.707 
-2.265 
0.589 
0.633 
0.160 
-0.444 
-0.772 
0.003 
-4.092 
-3.093 
-0.469 
-2.362 
-2.819 
-2.273 
-0.844 
-0.436 
-3.947 
-0.436 
