# Supplementary material for: Extending density functional theory with near chemical accuracy beyond pure water
Source: Nat Commun. 2023 Feb 13;14:799. doi: 10.1038/s41467-023-36094-y (PMC9925738; doi:10.1038/s41467-023-36094-y)
Supplement: Supplementary file 5 — Supplementary Data [file 41467_2023_36094_MOESM5_ESM.zip › supp_data/Data2/water_cytosine/cplx_11.xyz]

C 1.081804 -1.078491 3.3
N 2.369369 -0.485869 3.3
C 3.525251 -1.191799 3.3
C 3.48586 -2.556831 3.3
C 2.172365 -3.14556 3.3
N 1.047305 -2.454027 3.3
O 0.097954 -0.349158 3.3
N 2.059643 -4.501884 3.3
H 2.369376 0.530931 3.3
H 4.453346 -0.618664 3.3
H 4.397789 -3.150603 3.3
H 2.868459 -5.10529 3.3
H 1.130337 -4.904066 3.3
o 1.0970094 2.1745674 3.4925694
h 0.524641 1.3736024 3.4228594
h 0.8864154 2.5740581 4.3431527
