# Supplementary material for: Extending density functional theory with near chemical accuracy beyond pure water
Source: Nat Commun. 2023 Feb 13;14:799. doi: 10.1038/s41467-023-36094-y (PMC9925738; doi:10.1038/s41467-023-36094-y)
Supplement: Supplementary file 5 — Supplementary Data [file 41467_2023_36094_MOESM5_ESM.zip › supp_data/Data2/water_cytosine/cplx_16.xyz]

C -0.918196 0.921509 3.3
N 0.369369 1.514131 3.3
C 1.525251 0.808201 3.3
C 1.48586 -0.556831 3.3
C 0.172365 -1.14556 3.3
N -0.952696 -0.454027 3.3
O -1.902046 1.650842 3.3
N 0.059643 -2.501884 3.3
H 0.369376 2.530931 3.3
H 2.453346 1.381336 3.3
H 2.397789 -1.150603 3.3
H 0.868459 -3.10529 3.3
H -0.869663 -2.904066 3.3
o -2.4937647 3.5246696 1.3314858
h -2.343531 2.9066645 2.0802611
h -3.2855414 4.0239891 1.5531022
