# Supplementary material for: Extending density functional theory with near chemical accuracy beyond pure water
Source: Nat Commun. 2023 Feb 13;14:799. doi: 10.1038/s41467-023-36094-y (PMC9925738; doi:10.1038/s41467-023-36094-y)
Supplement: Supplementary file 5 — Supplementary Data [file 41467_2023_36094_MOESM5_ESM.zip › supp_data/Data2/water_cytosine/cplx_18.xyz]

C 0.081804 0.921509 3.3
N 1.369369 1.514131 3.3
C 2.525251 0.808201 3.3
C 2.48586 -0.556831 3.3
C 1.172365 -1.14556 3.3
N 0.047304 -0.454027 3.3
O -0.902046 1.650842 3.3
N 1.059643 -2.501884 3.3
H 1.369376 2.530931 3.3
H 3.453346 1.381336 3.3
H 3.397789 -1.150603 3.3
H 1.868459 -3.10529 3.3
H 0.130337 -2.904066 3.3
o -2.2836342 3.4495981 1.6484143
h -1.8287231 2.8416281 2.2674903
h -3.0445866 3.7898715 2.1281971
