# Supplementary material for: Extending density functional theory with near chemical accuracy beyond pure water
Source: Nat Commun. 2023 Feb 13;14:799. doi: 10.1038/s41467-023-36094-y (PMC9925738; doi:10.1038/s41467-023-36094-y)
Supplement: Supplementary file 5 — Supplementary Data [file 41467_2023_36094_MOESM5_ESM.zip › supp_data/Data2/water_cytosine/cplx_5.xyz]

C -0.918196 -0.078491 3.3
N 0.369369 0.514131 3.3
C 1.525251 -0.191799 3.3
C 1.48586 -1.556831 3.3
C 0.172365 -2.14556 3.3
N -0.952696 -1.454027 3.3
O -1.902046 0.650842 3.3
N 0.059643 -3.501884 3.3
H 0.369376 1.530931 3.3
H 2.453346 0.381336 3.3
H 2.397789 -2.150603 3.3
H 0.868459 -4.10529 3.3
H -0.869663 -3.904066 3.3
o -0.9636425 3.1812993 3.2266652
h -1.5088676 2.3587115 3.2776094
h -1.2300936 3.7255849 3.9750237
