# Supplementary material for: Extending density functional theory with near chemical accuracy beyond pure water
Source: Nat Commun. 2023 Feb 13;14:799. doi: 10.1038/s41467-023-36094-y (PMC9925738; doi:10.1038/s41467-023-36094-y)
Supplement: Supplementary file 5 — Supplementary Data [file 41467_2023_36094_MOESM5_ESM.zip › supp_data/Data2/water_cytosine/cplx_7.xyz]

C 0.918196 -0.921509 0.0
N -0.369369 -1.514131 0.0
C -1.525251 -0.808201 0.0
C -1.48586 0.556831 0.0
C -0.172365 1.14556 0.0
N 0.952696 0.454027 0.0
O 1.902046 -1.650842 0.0
N -0.059643 2.501884 0.0
H -0.369376 -2.530931 0.0
H -2.453346 -1.381336 0.0
H -2.397789 1.150603 0.0
H -0.868459 3.10529 0.0
H 0.869663 2.904066 0.0
o 0.84491 -4.1076856 0.3740878
h 1.460796 -3.3513822 0.21728
h 1.1776654 -4.8493271 -0.1413778
