# Supplementary material for: Extending density functional theory with near chemical accuracy beyond pure water
Source: Nat Commun. 2023 Feb 13;14:799. doi: 10.1038/s41467-023-36094-y (PMC9925738; doi:10.1038/s41467-023-36094-y)
Supplement: Supplementary file 5 — Supplementary Data [file 41467_2023_36094_MOESM5_ESM.zip › supp_data/Data2/water_cytosine/cplx_9.xyz]

C 0.9182 -0.9215 0.0
N -0.3694 -1.5141 0.0
C -1.5253 -0.8082 0.0
C -1.4859 0.5568 0.0
C -0.1724 1.1456 0.0
N 0.9527 0.454 0.0
O 1.902 -1.6508 0.0
N -0.0596 2.5019 0.0
H -0.3694 -2.5309 0.0
H -2.4533 -1.3813 0.0
H -2.3978 1.1506 0.0
H -0.8685 3.1053 0.0
H 0.8697 2.9041 0.0
o 0.7430652 -4.0388366 0.5896884
h 1.4376194 -3.3531142 0.452881
h 1.1889994 -4.8847185 0.6848604
