# Supplementary material for: Extending density functional theory with near chemical accuracy beyond pure water
Source: Nat Commun. 2023 Feb 13;14:799. doi: 10.1038/s41467-023-36094-y (PMC9925738; doi:10.1038/s41467-023-36094-y)
Supplement: Supplementary file 5 — Supplementary Data [file 41467_2023_36094_MOESM5_ESM.zip › supp_data/Data2/water_cytosine/ref]

kcal/mol, cluster order
-12.247 
-12.381 
-11.982 
-12.158 
-12.140 
-12.132 
-12.400 
-12.488 
-12.016 
-12.133 
-12.128 
-12.520 
-11.066 
-8.457 
-6.800 
-7.275 
-8.023 
-6.764 
