# Supplementary material for: Extending density functional theory with near chemical accuracy beyond pure water
Source: Nat Commun. 2023 Feb 13;14:799. doi: 10.1038/s41467-023-36094-y (PMC9925738; doi:10.1038/s41467-023-36094-y)
Supplement: Supplementary file 5 — Supplementary Data [file 41467_2023_36094_MOESM5_ESM.zip › supp_data/Data2/water_water/dimer_1.xyz]

o -0.57403568727907 -1.29465590340371 1.10832990831733
h -1.20946926477451 -0.66702782054198 1.49890365919589
h 0.29533942058313 -0.8732591492425 1.1982230799051
o -0.85153230371115 -0.81542628258145 -1.45911989750822
h -1.54945916330818 -1.34289945520632 -1.84728109957285
h -0.80424871766009 -1.08216584941099 -0.49486488004576
