# Supplementary material for: Extending density functional theory with near chemical accuracy beyond pure water
Source: Nat Commun. 2023 Feb 13;14:799. doi: 10.1038/s41467-023-36094-y (PMC9925738; doi:10.1038/s41467-023-36094-y)
Supplement: Supplementary file 5 — Supplementary Data [file 41467_2023_36094_MOESM5_ESM.zip › supp_data/Data2/water_water/dimer_10.xyz]

o 1.79234454181463 0.19945134169726 0.68845159300932
h 1.91412956582216 -0.20896765634011 -0.1993558771887
h 2.65870861292217 0.23398008746363 1.09492558197779
o -0.85153230371115 -0.81542628258145 -1.45911989750822
h -1.54945916330818 -1.34289945520632 -1.84728109957285
h -0.80424871766009 -1.08216584941099 -0.49486488004576
