# Supplementary material for: Extending density functional theory with near chemical accuracy beyond pure water
Source: Nat Commun. 2023 Feb 13;14:799. doi: 10.1038/s41467-023-36094-y (PMC9925738; doi:10.1038/s41467-023-36094-y)
Supplement: Supplementary file 5 — Supplementary Data [file 41467_2023_36094_MOESM5_ESM.zip › supp_data/Data2/water_water/dimer_100.xyz]

o -1.84129611648014 0.82140098986995 2.00673054145643
h -2.78971040179851 0.93092453040498 2.07002638250751
h -1.59038079560648 1.50942992485996 1.34886632782939
o -0.51648410138757 1.76796276834964 -0.15329832169059
h -0.80609481925004 0.9795331489078 -0.63461800399144
h 0.25637741626471 1.52506721827198 0.37971089436236
