# Supplementary material for: Extending density functional theory with near chemical accuracy beyond pure water
Source: Nat Commun. 2023 Feb 13;14:799. doi: 10.1038/s41467-023-36094-y (PMC9925738; doi:10.1038/s41467-023-36094-y)
Supplement: Supplementary file 5 — Supplementary Data [file 41467_2023_36094_MOESM5_ESM.zip › supp_data/Data2/water_water/dimer_101.xyz]

o -0.9791800279583 -0.54570733428545 -1.63258932790147
h -1.67788198495212 -1.05594144095436 -2.04182727874142
h -0.88254326926376 -0.91218988417168 -0.7054834288302
o -0.51648410138757 1.76796276834964 -0.15329832169059
h -0.80609481925004 0.9795331489078 -0.63461800399144
h 0.25637741626471 1.52506721827198 0.37971089436236
