# Supplementary material for: Extending density functional theory with near chemical accuracy beyond pure water
Source: Nat Commun. 2023 Feb 13;14:799. doi: 10.1038/s41467-023-36094-y (PMC9925738; doi:10.1038/s41467-023-36094-y)
Supplement: Supplementary file 5 — Supplementary Data [file 41467_2023_36094_MOESM5_ESM.zip › supp_data/Data2/water_water/dimer_103.xyz]

o 1.90448910613418 0.39600708103557 0.63868078523365
h 2.19634360339192 -0.19460489096332 -0.09332893059385
h 2.25629369057198 1.28404462047065 0.57068882893299
o 1.95540708680446 -1.28982459994472 -1.65532024673276
h 2.41115313122831 -0.82551541528328 -2.36011385572689
h 1.01272075384996 -1.1263075573168 -1.87584806176019
