# Supplementary material for: Extending density functional theory with near chemical accuracy beyond pure water
Source: Nat Commun. 2023 Feb 13;14:799. doi: 10.1038/s41467-023-36094-y (PMC9925738; doi:10.1038/s41467-023-36094-y)
Supplement: Supplementary file 5 — Supplementary Data [file 41467_2023_36094_MOESM5_ESM.zip › supp_data/Data2/water_water/dimer_104.xyz]

o 1.90448910613418 0.39600708103557 0.63868078523365
h 2.19634360339192 -0.19460489096332 -0.09332893059385
h 2.25629369057198 1.28404462047065 0.57068882893299
o -0.51648410138757 1.76796276834964 -0.15329832169059
h -0.80609481925004 0.9795331489078 -0.63461800399144
h 0.25637741626471 1.52506721827198 0.37971089436236
