# Supplementary material for: Extending density functional theory with near chemical accuracy beyond pure water
Source: Nat Commun. 2023 Feb 13;14:799. doi: 10.1038/s41467-023-36094-y (PMC9925738; doi:10.1038/s41467-023-36094-y)
Supplement: Supplementary file 5 — Supplementary Data [file 41467_2023_36094_MOESM5_ESM.zip › supp_data/Data2/water_water/dimer_108.xyz]

o 1.90448910613418 0.39600708103557 0.63868078523365
h 2.19634360339192 -0.19460489096332 -0.09332893059385
h 2.25629369057198 1.28404462047065 0.57068882893299
o -0.9791800279583 -0.54570733428545 -1.63258932790147
h -1.67788198495212 -1.05594144095436 -2.04182727874142
h -0.88254326926376 -0.91218988417168 -0.7054834288302
