# Supplementary material for: Extending density functional theory with near chemical accuracy beyond pure water
Source: Nat Commun. 2023 Feb 13;14:799. doi: 10.1038/s41467-023-36094-y (PMC9925738; doi:10.1038/s41467-023-36094-y)
Supplement: Supplementary file 5 — Supplementary Data [file 41467_2023_36094_MOESM5_ESM.zip › supp_data/Data2/water_water/dimer_11.xyz]

o -0.42876338081556 1.70287860648264 -0.19023413748286
h -0.68268858252026 1.03305554978453 -0.84140487814952
h 0.40457722206892 1.37989222557659 0.18611043358131
o 1.82950273862166 -0.82561493627955 -1.79968758593485
h 2.04877360261772 -0.26758600820154 -2.54838345932639
h 0.85237586423156 -0.92172010704421 -1.80352560114159
