# Supplementary material for: Extending density functional theory with near chemical accuracy beyond pure water
Source: Nat Commun. 2023 Feb 13;14:799. doi: 10.1038/s41467-023-36094-y (PMC9925738; doi:10.1038/s41467-023-36094-y)
Supplement: Supplementary file 5 — Supplementary Data [file 41467_2023_36094_MOESM5_ESM.zip › supp_data/Data2/water_water/dimer_17.xyz]

o -0.88225809882514 -0.76812860283612 -1.57628840602253
h -1.54583349395135 -1.30880564049807 -2.0044647761248
h -0.94651287376803 -1.21380171669095 -0.68162630657615
o 1.93109943106244 -0.99674810142514 -1.73788723199022
h 1.9449653319322 -0.06619929030216 -1.97006852783695
h 0.95751221329806 -1.12093651952926 -1.71081272260168
