# Supplementary material for: Extending density functional theory with near chemical accuracy beyond pure water
Source: Nat Commun. 2023 Feb 13;14:799. doi: 10.1038/s41467-023-36094-y (PMC9925738; doi:10.1038/s41467-023-36094-y)
Supplement: Supplementary file 5 — Supplementary Data [file 41467_2023_36094_MOESM5_ESM.zip › supp_data/Data2/water_water/dimer_18.xyz]

o 1.91384634558515 0.22078737829969 0.51262656130307
h 2.23383675330315 -0.4473103678589 -0.13628888038958
h 2.3815681263031 0.60198825558874 1.25621400704248
o -0.43768135616156 1.61552838903559 -0.21216567120398
h -0.90997081638105 1.47763103782723 -1.04588700027749
h 0.33431545875848 1.02990853182813 -0.25066631352059
