# Supplementary material for: Extending density functional theory with near chemical accuracy beyond pure water
Source: Nat Commun. 2023 Feb 13;14:799. doi: 10.1038/s41467-023-36094-y (PMC9925738; doi:10.1038/s41467-023-36094-y)
Supplement: Supplementary file 5 — Supplementary Data [file 41467_2023_36094_MOESM5_ESM.zip › supp_data/Data2/water_water/dimer_19.xyz]

o -0.49260676748155 -1.21825307541314 0.967527018206
h -1.33722608085909 -1.01616979808811 1.41026989796448
h 0.12729837856453 -0.48445233822061 1.10435966629357
o 1.91384634558515 0.22078737829969 0.51262656130307
h 2.23383675330315 -0.4473103678589 -0.13628888038958
h 2.3815681263031 0.60198825558874 1.25621400704248
