# Supplementary material for: Extending density functional theory with near chemical accuracy beyond pure water
Source: Nat Commun. 2023 Feb 13;14:799. doi: 10.1038/s41467-023-36094-y (PMC9925738; doi:10.1038/s41467-023-36094-y)
Supplement: Supplementary file 5 — Supplementary Data [file 41467_2023_36094_MOESM5_ESM.zip › supp_data/Data2/water_water/dimer_2.xyz]

o 1.79234454181463 0.19945134169726 0.68845159300932
h 1.91412956582216 -0.20896765634011 -0.1993558771887
h 2.65870861292217 0.23398008746363 1.09492558197779
o 1.82950273862166 -0.82561493627955 -1.79968758593485
h 2.04877360261772 -0.26758600820154 -2.54838345932639
h 0.85237586423156 -0.92172010704421 -1.80352560114159
