# Supplementary material for: Extending density functional theory with near chemical accuracy beyond pure water
Source: Nat Commun. 2023 Feb 13;14:799. doi: 10.1038/s41467-023-36094-y (PMC9925738; doi:10.1038/s41467-023-36094-y)
Supplement: Supplementary file 5 — Supplementary Data [file 41467_2023_36094_MOESM5_ESM.zip › supp_data/Data2/water_water/dimer_20.xyz]

o -2.11280942112625 0.95480855235296 2.12217375879316
h -2.50896616945148 1.61575456797296 2.6893612245998
h -1.61844995002284 1.51657422521912 1.48252097870105
o -0.49260676748155 -1.21825307541314 0.967527018206
h -1.33722608085909 -1.01616979808811 1.41026989796448
h 0.12729837856453 -0.48445233822061 1.10435966629357
