# Supplementary material for: Extending density functional theory with near chemical accuracy beyond pure water
Source: Nat Commun. 2023 Feb 13;14:799. doi: 10.1038/s41467-023-36094-y (PMC9925738; doi:10.1038/s41467-023-36094-y)
Supplement: Supplementary file 5 — Supplementary Data [file 41467_2023_36094_MOESM5_ESM.zip › supp_data/Data2/water_water/dimer_22.xyz]

o -0.49260676748155 -1.21825307541314 0.967527018206
h -1.33722608085909 -1.01616979808811 1.41026989796448
h 0.12729837856453 -0.48445233822061 1.10435966629357
o -0.43768135616156 1.61552838903559 -0.21216567120398
h -0.90997081638105 1.47763103782723 -1.04588700027749
h 0.33431545875848 1.02990853182813 -0.25066631352059
