# Supplementary material for: Extending density functional theory with near chemical accuracy beyond pure water
Source: Nat Commun. 2023 Feb 13;14:799. doi: 10.1038/s41467-023-36094-y (PMC9925738; doi:10.1038/s41467-023-36094-y)
Supplement: Supplementary file 5 — Supplementary Data [file 41467_2023_36094_MOESM5_ESM.zip › supp_data/Data2/water_water/dimer_25.xyz]

o -0.43768135616156 1.61552838903559 -0.21216567120398
h -0.90997081638105 1.47763103782723 -1.04588700027749
h 0.33431545875848 1.02990853182813 -0.25066631352059
o 1.93109943106244 -0.99674810142514 -1.73788723199022
h 1.9449653319322 -0.06619929030216 -1.97006852783695
h 0.95751221329806 -1.12093651952926 -1.71081272260168
