# Supplementary material for: Extending density functional theory with near chemical accuracy beyond pure water
Source: Nat Commun. 2023 Feb 13;14:799. doi: 10.1038/s41467-023-36094-y (PMC9925738; doi:10.1038/s41467-023-36094-y)
Supplement: Supplementary file 5 — Supplementary Data [file 41467_2023_36094_MOESM5_ESM.zip › supp_data/Data2/water_water/dimer_26.xyz]

o -0.85951327462204 -0.83860421208791 -1.94011276063519
h -1.51724896023405 -1.53071910206984 -2.00614089790957
h -0.78291244294735 -0.8022132318285 -0.94212404232903
o 1.95154240526223 -1.17140004657005 -1.83580416052515
h 2.02423039322454 -0.24067163803152 -2.05599179220712
h 1.01685629935999 -1.35904216672435 -2.07070878168614
