# Supplementary material for: Extending density functional theory with near chemical accuracy beyond pure water
Source: Nat Commun. 2023 Feb 13;14:799. doi: 10.1038/s41467-023-36094-y (PMC9925738; doi:10.1038/s41467-023-36094-y)
Supplement: Supplementary file 5 — Supplementary Data [file 41467_2023_36094_MOESM5_ESM.zip › supp_data/Data2/water_water/dimer_27.xyz]

o -2.08185524784396 0.97556857773108 2.3671187313911
h -2.63775496020211 1.7504382645149 2.44486128278259
h -1.52870418126328 1.19400617853531 1.58262108996696
o -0.64708287376225 -1.19708219387879 1.00742971384003
h -1.07370926798707 -0.68438854121999 1.71832762137361
h 0.28759679739678 -0.93766504541129 1.0307907972245
