# Supplementary material for: Extending density functional theory with near chemical accuracy beyond pure water
Source: Nat Commun. 2023 Feb 13;14:799. doi: 10.1038/s41467-023-36094-y (PMC9925738; doi:10.1038/s41467-023-36094-y)
Supplement: Supplementary file 5 — Supplementary Data [file 41467_2023_36094_MOESM5_ESM.zip › supp_data/Data2/water_water/dimer_3.xyz]

o -2.0597729215147 0.89823167277452 1.80121552602291
h -2.06710141486498 1.51108641381118 2.53595819224719
h -1.56868003223301 1.34074727066201 1.07173944209338
o -0.42876338081556 1.70287860648264 -0.19023413748286
h -0.68268858252026 1.03305554978453 -0.84140487814952
h 0.40457722206892 1.37989222557659 0.18611043358131
