# Supplementary material for: Extending density functional theory with near chemical accuracy beyond pure water
Source: Nat Commun. 2023 Feb 13;14:799. doi: 10.1038/s41467-023-36094-y (PMC9925738; doi:10.1038/s41467-023-36094-y)
Supplement: Supplementary file 5 — Supplementary Data [file 41467_2023_36094_MOESM5_ESM.zip › supp_data/Data2/water_water/dimer_32.xyz]

o 1.98608432893355 0.32720234999373 0.69134072078357
h 2.16670558495064 -0.4194658443204 0.07514079669337
h 2.66474047533529 0.6531312453229 1.28311451276154
o -0.63175866212639 1.77559091290179 -0.21576767125741
h -0.96839331698236 1.20646045107696 -0.9228262935735
h 0.26979420857718 1.5011963993917 0.01297251110397
