# Supplementary material for: Extending density functional theory with near chemical accuracy beyond pure water
Source: Nat Commun. 2023 Feb 13;14:799. doi: 10.1038/s41467-023-36094-y (PMC9925738; doi:10.1038/s41467-023-36094-y)
Supplement: Supplementary file 5 — Supplementary Data [file 41467_2023_36094_MOESM5_ESM.zip › supp_data/Data2/water_water/dimer_39.xyz]

o -1.86238736862946 1.12399979755245 2.29863376679911
h -2.75111515304946 1.33588087964531 2.58281814766732
h -1.60119914376281 1.49030591489492 1.42300361101898
o -0.66829941151668 -1.07428711314302 0.82791118001047
h -1.09932892715295 -0.56942449083188 1.54175148840459
h 0.2271114153697 -1.19395524796417 1.18201296392791
