# Supplementary material for: Extending density functional theory with near chemical accuracy beyond pure water
Source: Nat Commun. 2023 Feb 13;14:799. doi: 10.1038/s41467-023-36094-y (PMC9925738; doi:10.1038/s41467-023-36094-y)
Supplement: Supplementary file 5 — Supplementary Data [file 41467_2023_36094_MOESM5_ESM.zip › supp_data/Data2/water_water/dimer_4.xyz]

o -0.85153230371115 -0.81542628258145 -1.45911989750822
h -1.54945916330818 -1.34289945520632 -1.84728109957285
h -0.80424871766009 -1.08216584941099 -0.49486488004576
o 1.82950273862166 -0.82561493627955 -1.79968758593485
h 2.04877360261772 -0.26758600820154 -2.54838345932639
h 0.85237586423156 -0.92172010704421 -1.80352560114159
