# Supplementary material for: Extending density functional theory with near chemical accuracy beyond pure water
Source: Nat Commun. 2023 Feb 13;14:799. doi: 10.1038/s41467-023-36094-y (PMC9925738; doi:10.1038/s41467-023-36094-y)
Supplement: Supplementary file 5 — Supplementary Data [file 41467_2023_36094_MOESM5_ESM.zip › supp_data/Data2/water_water/dimer_40.xyz]

o -0.66829941151668 -1.07428711314302 0.82791118001047
h -1.09932892715295 -0.56942449083188 1.54175148840459
h 0.2271114153697 -1.19395524796417 1.18201296392791
o 1.90129189974841 0.31514966252663 0.83917207719803
h 1.97636309383423 -0.02460352049796 -0.08211607777952
h 2.84362789852058 0.38112482430759 0.99617585188351
