# Supplementary material for: Extending density functional theory with near chemical accuracy beyond pure water
Source: Nat Commun. 2023 Feb 13;14:799. doi: 10.1038/s41467-023-36094-y (PMC9925738; doi:10.1038/s41467-023-36094-y)
Supplement: Supplementary file 5 — Supplementary Data [file 41467_2023_36094_MOESM5_ESM.zip › supp_data/Data2/water_water/dimer_41.xyz]

o -0.66829941151668 -1.07428711314302 0.82791118001047
h -1.09932892715295 -0.56942449083188 1.54175148840459
h 0.2271114153697 -1.19395524796417 1.18201296392791
o -0.83171825410862 1.76910524614679 -0.0229326988195
h -0.7516432415307 1.11764372906594 -0.73451554878659
h 0.03834449702826 1.82093917740438 0.40217440607934
