# Supplementary material for: Extending density functional theory with near chemical accuracy beyond pure water
Source: Nat Commun. 2023 Feb 13;14:799. doi: 10.1038/s41467-023-36094-y (PMC9925738; doi:10.1038/s41467-023-36094-y)
Supplement: Supplementary file 5 — Supplementary Data [file 41467_2023_36094_MOESM5_ESM.zip › supp_data/Data2/water_water/dimer_42.xyz]

o 1.90129189974841 0.31514966252663 0.83917207719803
h 1.97636309383423 -0.02460352049796 -0.08211607777952
h 2.84362789852058 0.38112482430759 0.99617585188351
o 1.94547135745464 -1.15503437975586 -1.82664489388651
h 2.35096740374269 -0.71232606091619 -2.57471160930804
h 0.98118163786247 -1.29556352376357 -1.94674799945291
