# Supplementary material for: Extending density functional theory with near chemical accuracy beyond pure water
Source: Nat Commun. 2023 Feb 13;14:799. doi: 10.1038/s41467-023-36094-y (PMC9925738; doi:10.1038/s41467-023-36094-y)
Supplement: Supplementary file 5 — Supplementary Data [file 41467_2023_36094_MOESM5_ESM.zip › supp_data/Data2/water_water/dimer_43.xyz]

o 1.90129189974841 0.31514966252663 0.83917207719803
h 1.97636309383423 -0.02460352049796 -0.08211607777952
h 2.84362789852058 0.38112482430759 0.99617585188351
o -0.83171825410862 1.76910524614679 -0.0229326988195
h -0.7516432415307 1.11764372906594 -0.73451554878659
h 0.03834449702826 1.82093917740438 0.40217440607934
