# Supplementary material for: Extending density functional theory with near chemical accuracy beyond pure water
Source: Nat Commun. 2023 Feb 13;14:799. doi: 10.1038/s41467-023-36094-y (PMC9925738; doi:10.1038/s41467-023-36094-y)
Supplement: Supplementary file 5 — Supplementary Data [file 41467_2023_36094_MOESM5_ESM.zip › supp_data/Data2/water_water/dimer_44.xyz]

o -0.79072703884776 -0.97097444893201 -1.88438443168189
h -1.37728976788173 -1.53772776864944 -2.38511771795184
h -0.82068065535718 -1.02794011429364 -0.8848689768157
o -0.83171825410862 1.76910524614679 -0.0229326988195
h -0.7516432415307 1.11764372906594 -0.73451554878659
h 0.03834449702826 1.82093917740438 0.40217440607934
