# Supplementary material for: Extending density functional theory with near chemical accuracy beyond pure water
Source: Nat Commun. 2023 Feb 13;14:799. doi: 10.1038/s41467-023-36094-y (PMC9925738; doi:10.1038/s41467-023-36094-y)
Supplement: Supplementary file 5 — Supplementary Data [file 41467_2023_36094_MOESM5_ESM.zip › supp_data/Data2/water_water/dimer_45.xyz]

o -0.66829941151668 -1.07428711314302 0.82791118001047
h -1.09932892715295 -0.56942449083188 1.54175148840459
h 0.2271114153697 -1.19395524796417 1.18201296392791
o 1.94547135745464 -1.15503437975586 -1.82664489388651
h 2.35096740374269 -0.71232606091619 -2.57471160930804
h 0.98118163786247 -1.29556352376357 -1.94674799945291
