# Supplementary material for: Extending density functional theory with near chemical accuracy beyond pure water
Source: Nat Commun. 2023 Feb 13;14:799. doi: 10.1038/s41467-023-36094-y (PMC9925738; doi:10.1038/s41467-023-36094-y)
Supplement: Supplementary file 5 — Supplementary Data [file 41467_2023_36094_MOESM5_ESM.zip › supp_data/Data2/water_water/dimer_47.xyz]

o -1.7792808748842 1.06408612778662 2.31499408278844
h -2.66806712281327 0.91822843556771 2.63791198001131
h -1.7623239176766 1.78832626166629 1.64842351995854
o -0.74533187886249 1.85787349631295 -0.07710715551298
h -0.85104732344356 1.01700408523053 -0.54500366833971
h 0.01112409948461 1.74595244223728 0.51926523545725
