# Supplementary material for: Extending density functional theory with near chemical accuracy beyond pure water
Source: Nat Commun. 2023 Feb 13;14:799. doi: 10.1038/s41467-023-36094-y (PMC9925738; doi:10.1038/s41467-023-36094-y)
Supplement: Supplementary file 5 — Supplementary Data [file 41467_2023_36094_MOESM5_ESM.zip › supp_data/Data2/water_water/dimer_48.xyz]

o 1.7867053915426 0.28617636437759 0.67239922935069
h 1.91699439639974 -0.14087762471609 -0.20537604928404
h 2.68291284512338 0.05956868377841 0.92232161917975
o 2.04459930371489 -0.88717616979502 -1.79919088937089
h 2.22046343404013 -1.59461100539269 -2.42259225995458
h 1.0656750183259 -0.84555362258428 -1.73592423620992
