# Supplementary material for: Extending density functional theory with near chemical accuracy beyond pure water
Source: Nat Commun. 2023 Feb 13;14:799. doi: 10.1038/s41467-023-36094-y (PMC9925738; doi:10.1038/s41467-023-36094-y)
Supplement: Supplementary file 5 — Supplementary Data [file 41467_2023_36094_MOESM5_ESM.zip › supp_data/Data2/water_water/dimer_52.xyz]

o 1.7867053915426 0.28617636437759 0.67239922935069
h 1.91699439639974 -0.14087762471609 -0.20537604928404
h 2.68291284512338 0.05956868377841 0.92232161917975
o -0.74533187886249 1.85787349631295 -0.07710715551298
h -0.85104732344356 1.01700408523053 -0.54500366833971
h 0.01112409948461 1.74595244223728 0.51926523545725
