# Supplementary material for: Extending density functional theory with near chemical accuracy beyond pure water
Source: Nat Commun. 2023 Feb 13;14:799. doi: 10.1038/s41467-023-36094-y (PMC9925738; doi:10.1038/s41467-023-36094-y)
Supplement: Supplementary file 5 — Supplementary Data [file 41467_2023_36094_MOESM5_ESM.zip › supp_data/Data2/water_water/dimer_54.xyz]

o -0.70269361646191 -1.04833206251736 -1.75978489396147
h -1.35887929890886 -1.44115747789745 -2.3352043167382
h -0.7052565870373 -1.34190419566078 -0.80219297806492
o -0.74533187886249 1.85787349631295 -0.07710715551298
h -0.85104732344356 1.01700408523053 -0.54500366833971
h 0.01112409948461 1.74595244223728 0.51926523545725
