# Supplementary material for: Extending density functional theory with near chemical accuracy beyond pure water
Source: Nat Commun. 2023 Feb 13;14:799. doi: 10.1038/s41467-023-36094-y (PMC9925738; doi:10.1038/s41467-023-36094-y)
Supplement: Supplementary file 5 — Supplementary Data [file 41467_2023_36094_MOESM5_ESM.zip › supp_data/Data2/water_water/dimer_55.xyz]

o 1.7867053915426 0.28617636437759 0.67239922935069
h 1.91699439639974 -0.14087762471609 -0.20537604928404
h 2.68291284512338 0.05956868377841 0.92232161917975
o -0.70269361646191 -1.04833206251736 -1.75978489396147
h -1.35887929890886 -1.44115747789745 -2.3352043167382
h -0.7052565870373 -1.34190419566078 -0.80219297806492
