# Supplementary material for: Extending density functional theory with near chemical accuracy beyond pure water
Source: Nat Commun. 2023 Feb 13;14:799. doi: 10.1038/s41467-023-36094-y (PMC9925738; doi:10.1038/s41467-023-36094-y)
Supplement: Supplementary file 5 — Supplementary Data [file 41467_2023_36094_MOESM5_ESM.zip › supp_data/Data2/water_water/dimer_56.xyz]

o -0.77184734952296 -1.07747507152674 0.85368918141781
h -1.26440347668883 -0.25860939244422 1.0462720409355
h 0.17508843270552 -0.87076062351617 0.89897545116089
o 2.04459930371489 -0.88717616979502 -1.79919088937089
h 2.22046343404013 -1.59461100539269 -2.42259225995458
h 1.0656750183259 -0.84555362258428 -1.73592423620992
