# Supplementary material for: Extending density functional theory with near chemical accuracy beyond pure water
Source: Nat Commun. 2023 Feb 13;14:799. doi: 10.1038/s41467-023-36094-y (PMC9925738; doi:10.1038/s41467-023-36094-y)
Supplement: Supplementary file 5 — Supplementary Data [file 41467_2023_36094_MOESM5_ESM.zip › supp_data/Data2/water_water/dimer_57.xyz]

o -1.84196660535988 0.93008243115271 2.43226006316717
h -2.77531425625263 0.95248898422044 2.64166764557117
h -1.76609269104966 1.57384995725392 1.69135915362193
o -0.76999561855377 -1.02407387305785 0.93274693112757
h -1.30010248729287 -0.67710048727466 1.67358218233625
h 0.11091540744844 -0.61748436065247 0.92050689674776
