# Supplementary material for: Extending density functional theory with near chemical accuracy beyond pure water
Source: Nat Commun. 2023 Feb 13;14:799. doi: 10.1038/s41467-023-36094-y (PMC9925738; doi:10.1038/s41467-023-36094-y)
Supplement: Supplementary file 5 — Supplementary Data [file 41467_2023_36094_MOESM5_ESM.zip › supp_data/Data2/water_water/dimer_58.xyz]

o -0.76999561855377 -1.02407387305785 0.93274693112757
h -1.30010248729287 -0.67710048727466 1.67358218233625
h 0.11091540744844 -0.61748436065247 0.92050689674776
o -0.63741038257539 -1.03241853946046 -1.76345959111419
h -1.37629210404971 -1.58087641591374 -2.02660732087155
h -0.85001338877915 -0.90850769173814 -0.79257363707472
