# Supplementary material for: Extending density functional theory with near chemical accuracy beyond pure water
Source: Nat Commun. 2023 Feb 13;14:799. doi: 10.1038/s41467-023-36094-y (PMC9925738; doi:10.1038/s41467-023-36094-y)
Supplement: Supplementary file 5 — Supplementary Data [file 41467_2023_36094_MOESM5_ESM.zip › supp_data/Data2/water_water/dimer_61.xyz]

o -0.63741038257539 -1.03241853946046 -1.76345959111419
h -1.37629210404971 -1.58087641591374 -2.02660732087155
h -0.85001338877915 -0.90850769173814 -0.79257363707472
o 2.08069438631764 -0.78772584526658 -1.9923714912736
h 2.10502079803331 -1.58416508589984 -1.45841056676713
h 1.13811150469127 -0.84111339133929 -2.26202894813618
