# Supplementary material for: Extending density functional theory with near chemical accuracy beyond pure water
Source: Nat Commun. 2023 Feb 13;14:799. doi: 10.1038/s41467-023-36094-y (PMC9925738; doi:10.1038/s41467-023-36094-y)
Supplement: Supplementary file 5 — Supplementary Data [file 41467_2023_36094_MOESM5_ESM.zip › supp_data/Data2/water_water/dimer_62.xyz]

o 1.66214941109388 0.13617133296754 0.51939356961667
h 2.0886197705608 -0.07079135106494 -0.34381512191793
h 2.17701330073507 0.22309037866312 1.322114135563
o -0.56015088433903 1.87079802066957 -0.13078675497095
h -0.870084062936 1.33849826701445 -0.87762185426794
h 0.37583643513324 1.63697857151105 -0.03245974170459
