# Supplementary material for: Extending density functional theory with near chemical accuracy beyond pure water
Source: Nat Commun. 2023 Feb 13;14:799. doi: 10.1038/s41467-023-36094-y (PMC9925738; doi:10.1038/s41467-023-36094-y)
Supplement: Supplementary file 5 — Supplementary Data [file 41467_2023_36094_MOESM5_ESM.zip › supp_data/Data2/water_water/dimer_64.xyz]

o -0.76999561855377 -1.02407387305785 0.93274693112757
h -1.30010248729287 -0.67710048727466 1.67358218233625
h 0.11091540744844 -0.61748436065247 0.92050689674776
o -0.56015088433903 1.87079802066957 -0.13078675497095
h -0.870084062936 1.33849826701445 -0.87762185426794
h 0.37583643513324 1.63697857151105 -0.03245974170459
