# Supplementary material for: Extending density functional theory with near chemical accuracy beyond pure water
Source: Nat Commun. 2023 Feb 13;14:799. doi: 10.1038/s41467-023-36094-y (PMC9925738; doi:10.1038/s41467-023-36094-y)
Supplement: Supplementary file 5 — Supplementary Data [file 41467_2023_36094_MOESM5_ESM.zip › supp_data/Data2/water_water/dimer_66.xyz]

o 1.66214941109388 0.13617133296754 0.51939356961667
h 2.0886197705608 -0.07079135106494 -0.34381512191793
h 2.17701330073507 0.22309037866312 1.322114135563
o -0.63741038257539 -1.03241853946046 -1.76345959111419
h -1.37629210404971 -1.58087641591374 -2.02660732087155
h -0.85001338877915 -0.90850769173814 -0.79257363707472
