# Supplementary material for: Extending density functional theory with near chemical accuracy beyond pure water
Source: Nat Commun. 2023 Feb 13;14:799. doi: 10.1038/s41467-023-36094-y (PMC9925738; doi:10.1038/s41467-023-36094-y)
Supplement: Supplementary file 5 — Supplementary Data [file 41467_2023_36094_MOESM5_ESM.zip › supp_data/Data2/water_water/dimer_7.xyz]

o -0.57403568727907 -1.29465590340371 1.10832990831733
h -1.20946926477451 -0.66702782054198 1.49890365919589
h 0.29533942058313 -0.8732591492425 1.1982230799051
o 1.79234454181463 0.19945134169726 0.68845159300932
h 1.91412956582216 -0.20896765634011 -0.1993558771887
h 2.65870861292217 0.23398008746363 1.09492558197779
