# Supplementary material for: Extending density functional theory with near chemical accuracy beyond pure water
Source: Nat Commun. 2023 Feb 13;14:799. doi: 10.1038/s41467-023-36094-y (PMC9925738; doi:10.1038/s41467-023-36094-y)
Supplement: Supplementary file 5 — Supplementary Data [file 41467_2023_36094_MOESM5_ESM.zip › supp_data/Data2/water_water/dimer_72.xyz]

o -0.78818405088042 -0.85730278388345 -1.78978416824022
h -1.09142070081552 -1.75277185621041 -1.93871919641393
h -0.76521768091719 -0.93023120682156 -0.79112133039057
o 2.12597152004503 -0.88995013644849 -1.99646608871465
h 2.04615696701477 -1.7054361887975 -1.4978343174793
h 1.23440516261678 -0.68716621824215 -2.35425929027704
