# Supplementary material for: Extending density functional theory with near chemical accuracy beyond pure water
Source: Nat Commun. 2023 Feb 13;14:799. doi: 10.1038/s41467-023-36094-y (PMC9925738; doi:10.1038/s41467-023-36094-y)
Supplement: Supplementary file 5 — Supplementary Data [file 41467_2023_36094_MOESM5_ESM.zip › supp_data/Data2/water_water/dimer_75.xyz]

o -0.74071518255298 -1.19047802275112 1.04190891794627
h -1.24062635079352 -0.71342715380302 1.7294785424948
h 0.09101806327822 -0.69143097037131 1.01659227685736
o -0.50039046564194 1.86971605738918 -0.20899071182021
h -0.77779626758951 1.71422772282616 -1.12333947832327
h 0.2702636705304 1.29908367484744 -0.06448159433382
