# Supplementary material for: Extending density functional theory with near chemical accuracy beyond pure water
Source: Nat Commun. 2023 Feb 13;14:799. doi: 10.1038/s41467-023-36094-y (PMC9925738; doi:10.1038/s41467-023-36094-y)
Supplement: Supplementary file 5 — Supplementary Data [file 41467_2023_36094_MOESM5_ESM.zip › supp_data/Data2/water_water/dimer_76.xyz]

o 1.64935855817761 0.26592851968198 0.53007205379754
h 1.87956372966859 0.22457040247074 -0.42655471794262
h 2.25621967524133 0.24662493381124 1.27057661394738
o -0.78818405088042 -0.85730278388345 -1.78978416824022
h -1.09142070081552 -1.75277185621041 -1.93871919641393
h -0.76521768091719 -0.93023120682156 -0.79112133039057
