# Supplementary material for: Extending density functional theory with near chemical accuracy beyond pure water
Source: Nat Commun. 2023 Feb 13;14:799. doi: 10.1038/s41467-023-36094-y (PMC9925738; doi:10.1038/s41467-023-36094-y)
Supplement: Supplementary file 5 — Supplementary Data [file 41467_2023_36094_MOESM5_ESM.zip › supp_data/Data2/water_water/dimer_77.xyz]

o 1.76501361000488 0.41148498354601 0.51167086695266
h 1.88640529572416 -0.23560502021256 -0.22070771711898
h 2.6311852857097 0.51719764281155 0.90609636200522
o 2.00101850895324 -0.9562428243305 -1.82072949764854
h 2.17573858845312 -1.82099323795542 -2.19716156188758
h 1.05423173147843 -0.69620542282025 -1.81893976239313
