# Supplementary material for: Extending density functional theory with near chemical accuracy beyond pure water
Source: Nat Commun. 2023 Feb 13;14:799. doi: 10.1038/s41467-023-36094-y (PMC9925738; doi:10.1038/s41467-023-36094-y)
Supplement: Supplementary file 5 — Supplementary Data [file 41467_2023_36094_MOESM5_ESM.zip › supp_data/Data2/water_water/dimer_81.xyz]

o -1.99366725299626 0.95605543914678 2.325371737476
h -2.75646526070472 1.53279803967271 2.35697091780217
h -1.19415509096012 1.46755610328459 2.06407676940229
o -0.66823096514536 1.90075081736252 -0.17870365286364
h -0.65443329921425 1.70579058880919 -1.12684098590866
h 0.02848460446561 1.34218093520753 0.19944855038923
