# Supplementary material for: Extending density functional theory with near chemical accuracy beyond pure water
Source: Nat Commun. 2023 Feb 13;14:799. doi: 10.1038/s41467-023-36094-y (PMC9925738; doi:10.1038/s41467-023-36094-y)
Supplement: Supplementary file 5 — Supplementary Data [file 41467_2023_36094_MOESM5_ESM.zip › supp_data/Data2/water_water/dimer_82.xyz]

o -1.99366725299626 0.95605543914678 2.325371737476
h -2.75646526070472 1.53279803967271 2.35697091780217
h -1.19415509096012 1.46755610328459 2.06407676940229
o -0.65567275249819 -1.42078382246333 0.96885812894212
h -1.35453930474477 -0.93400075040979 1.44306112283206
h 0.1139941070673 -0.93986231379038 1.31207309399858
