# Supplementary material for: Extending density functional theory with near chemical accuracy beyond pure water
Source: Nat Commun. 2023 Feb 13;14:799. doi: 10.1038/s41467-023-36094-y (PMC9925738; doi:10.1038/s41467-023-36094-y)
Supplement: Supplementary file 5 — Supplementary Data [file 41467_2023_36094_MOESM5_ESM.zip › supp_data/Data2/water_water/dimer_83.xyz]

o -0.65567275249819 -1.42078382246333 0.96885812894212
h -1.35453930474477 -0.93400075040979 1.44306112283206
h 0.1139941070673 -0.93986231379038 1.31207309399858
o 1.76501361000488 0.41148498354601 0.51167086695266
h 1.88640529572416 -0.23560502021256 -0.22070771711898
h 2.6311852857097 0.51719764281155 0.90609636200522
