# Supplementary material for: Extending density functional theory with near chemical accuracy beyond pure water
Source: Nat Commun. 2023 Feb 13;14:799. doi: 10.1038/s41467-023-36094-y (PMC9925738; doi:10.1038/s41467-023-36094-y)
Supplement: Supplementary file 5 — Supplementary Data [file 41467_2023_36094_MOESM5_ESM.zip › supp_data/Data2/water_water/dimer_85.xyz]

o -0.65567275249819 -1.42078382246333 0.96885812894212
h -1.35453930474477 -0.93400075040979 1.44306112283206
h 0.1139941070673 -0.93986231379038 1.31207309399858
o -0.66823096514536 1.90075081736252 -0.17870365286364
h -0.65443329921425 1.70579058880919 -1.12684098590866
h 0.02848460446561 1.34218093520753 0.19944855038923
