# Supplementary material for: Extending density functional theory with near chemical accuracy beyond pure water
Source: Nat Commun. 2023 Feb 13;14:799. doi: 10.1038/s41467-023-36094-y (PMC9925738; doi:10.1038/s41467-023-36094-y)
Supplement: Supplementary file 5 — Supplementary Data [file 41467_2023_36094_MOESM5_ESM.zip › supp_data/Data2/water_water/dimer_86.xyz]

o 1.76501361000488 0.41148498354601 0.51167086695266
h 1.88640529572416 -0.23560502021256 -0.22070771711898
h 2.6311852857097 0.51719764281155 0.90609636200522
o -0.7498291118391 -0.79628404426088 -1.68623769173286
h -1.03818137613931 -1.52206690413439 -2.23949270312068
h -0.89592888905005 -0.98051005425308 -0.71264170472796
