# Supplementary material for: Extending density functional theory with near chemical accuracy beyond pure water
Source: Nat Commun. 2023 Feb 13;14:799. doi: 10.1038/s41467-023-36094-y (PMC9925738; doi:10.1038/s41467-023-36094-y)
Supplement: Supplementary file 5 — Supplementary Data [file 41467_2023_36094_MOESM5_ESM.zip › supp_data/Data2/water_water/dimer_87.xyz]

o -0.65567275249819 -1.42078382246333 0.96885812894212
h -1.35453930474477 -0.93400075040979 1.44306112283206
h 0.1139941070673 -0.93986231379038 1.31207309399858
o 2.00101850895324 -0.9562428243305 -1.82072949764854
h 2.17573858845312 -1.82099323795542 -2.19716156188758
h 1.05423173147843 -0.69620542282025 -1.81893976239313
