# Supplementary material for: Extending density functional theory with near chemical accuracy beyond pure water
Source: Nat Commun. 2023 Feb 13;14:799. doi: 10.1038/s41467-023-36094-y (PMC9925738; doi:10.1038/s41467-023-36094-y)
Supplement: Supplementary file 5 — Supplementary Data [file 41467_2023_36094_MOESM5_ESM.zip › supp_data/Data2/water_water/dimer_89.xyz]

o -0.70496145051433 -0.76304953919607 -1.59337152455621
h -1.36500310730519 -1.20926948100874 -2.1236843489658
h -0.66883607478166 -1.05453615932354 -0.63582049023836
o 1.88099030046816 -1.13873106956779 -1.68427857370846
h 2.16816282107042 -1.36219151757541 -2.57175751998437
h 0.94191881100373 -0.9263469970436 -1.87680287573443
