# Supplementary material for: Extending density functional theory with near chemical accuracy beyond pure water
Source: Nat Commun. 2023 Feb 13;14:799. doi: 10.1038/s41467-023-36094-y (PMC9925738; doi:10.1038/s41467-023-36094-y)
Supplement: Supplementary file 5 — Supplementary Data [file 41467_2023_36094_MOESM5_ESM.zip › supp_data/Data2/water_water/dimer_9.xyz]

o -0.57403568727907 -1.29465590340371 1.10832990831733
h -1.20946926477451 -0.66702782054198 1.49890365919589
h 0.29533942058313 -0.8732591492425 1.1982230799051
o -0.42876338081556 1.70287860648264 -0.19023413748286
h -0.68268858252026 1.03305554978453 -0.84140487814952
h 0.40457722206892 1.37989222557659 0.18611043358131
