# Supplementary material for: Extending density functional theory with near chemical accuracy beyond pure water
Source: Nat Commun. 2023 Feb 13;14:799. doi: 10.1038/s41467-023-36094-y (PMC9925738; doi:10.1038/s41467-023-36094-y)
Supplement: Supplementary file 5 — Supplementary Data [file 41467_2023_36094_MOESM5_ESM.zip › supp_data/Data2/water_water/dimer_90.xyz]

o -1.86980870011935 1.02832698480572 2.19462919875659
h -2.81043417601167 1.20194202090516 2.17069343878676
h -1.43947688770541 1.53514619899965 1.46862887576708
o -0.66907030114049 1.8852031239353 -0.03880443418708
h -0.97200231002558 1.3830938237631 -0.80905290449304
h 0.25238899444144 1.6383615209539 0.13553425579565
