# Supplementary material for: Extending density functional theory with near chemical accuracy beyond pure water
Source: Nat Commun. 2023 Feb 13;14:799. doi: 10.1038/s41467-023-36094-y (PMC9925738; doi:10.1038/s41467-023-36094-y)
Supplement: Supplementary file 5 — Supplementary Data [file 41467_2023_36094_MOESM5_ESM.zip › supp_data/Data2/water_water/dimer_93.xyz]

o -0.70496145051433 -0.76304953919607 -1.59337152455621
h -1.36500310730519 -1.20926948100874 -2.1236843489658
h -0.66883607478166 -1.05453615932354 -0.63582049023836
o -0.66907030114049 1.8852031239353 -0.03880443418708
h -0.97200231002558 1.3830938237631 -0.80905290449304
h 0.25238899444144 1.6383615209539 0.13553425579565
