# Supplementary material for: Extending density functional theory with near chemical accuracy beyond pure water
Source: Nat Commun. 2023 Feb 13;14:799. doi: 10.1038/s41467-023-36094-y (PMC9925738; doi:10.1038/s41467-023-36094-y)
Supplement: Supplementary file 5 — Supplementary Data [file 41467_2023_36094_MOESM5_ESM.zip › supp_data/Data2/water_water/dimer_96.xyz]

o -0.69657988007603 -1.43885198593544 0.87387076514687
h -1.29481017676182 -0.79712143884021 1.29877441537412
h 0.21768675998873 -1.21264183143326 1.10714004284292
o -0.66907030114049 1.8852031239353 -0.03880443418708
h -0.97200231002558 1.3830938237631 -0.80905290449304
h 0.25238899444144 1.6383615209539 0.13553425579565
