# Supplementary material for: Extending density functional theory with near chemical accuracy beyond pure water
Source: Nat Commun. 2023 Feb 13;14:799. doi: 10.1038/s41467-023-36094-y (PMC9925738; doi:10.1038/s41467-023-36094-y)
Supplement: Supplementary file 5 — Supplementary Data [file 41467_2023_36094_MOESM5_ESM.zip › supp_data/Data2/water_water/dimer_99.xyz]

o -1.84129611648014 0.82140098986995 2.00673054145643
h -2.78971040179851 0.93092453040498 2.07002638250751
h -1.59038079560648 1.50942992485996 1.34886632782939
o -0.73051459655558 -1.23866096116799 1.06761214812155
h -0.97189479649345 -0.45631895734191 1.59668425236413
h 0.20681056086754 -1.48665861441347 1.1048650568786
