# Supplementary material for: Extending density functional theory with near chemical accuracy beyond pure water
Source: Nat Commun. 2023 Feb 13;14:799. doi: 10.1038/s41467-023-36094-y (PMC9925738; doi:10.1038/s41467-023-36094-y)
Supplement: Supplementary file 5 — Supplementary Data [file 41467_2023_36094_MOESM5_ESM.zip › supp_data/Data2/water_water/ref]

kcal/mol, cluster order
-3.395 
-4.066 
-4.038 
-4.090 
-3.154 
-3.156 
-4.577 
-3.571 
-0.596 
-1.698 
-0.181 
-1.584 
-1.593 
-4.636 
-2.336 
-1.732 
-4.060 
-4.040 
-4.555 
-2.418 
-4.407 
0.505 
-0.465 
-1.279 
0.338 
-4.033 
-2.280 
-4.989 
-4.532 
-2.813 
-4.599 
-3.963 
-2.042 
-0.202 
-1.442 
-3.661 
-4.965 
-4.309 
-4.798 
-2.430 
-0.893 
-4.585 
-2.092 
-2.458 
-1.604 
-3.411 
-3.090 
-2.578 
-3.390 
-2.150 
-3.590 
-2.690 
-0.779 
-2.354 
-1.429 
-1.645 
-2.406 
-3.578 
-4.024 
-4.397 
-3.315 
-2.656 
-3.679 
0.268 
-2.392 
-2.075 
-2.315 
-4.399 
-1.370 
-4.901 
-3.971 
-2.711 
-2.078 
-3.345 
0.719 
-2.319 
-2.935 
-4.273 
-3.785 
-3.597 
0.177 
-3.240 
-3.625 
-2.276 
-0.199 
-1.423 
-1.307 
-2.444 
-3.148 
-3.535 
-4.090 
-3.929 
-3.412 
-1.742 
-2.395 
-1.211 
-1.624 
-1.615 
-1.843 
-3.497 
-1.718 
-5.084 
-4.296 
-1.821 
-4.463 
-0.913 
-1.571 
-1.047 
-1.672 
-1.473 
